# Supplementary material for: Refining Our Understanding of Howiesons Poort Lithic Technology: The Evidence from Grey Rocky Layer in Sibudu Cave (KwaZulu-Natal, South Africa)
Source: PLoS One. 2015 Dec 3;10(12):e0143451. doi: 10.1371/journal.pone.0143451 (PMC4669223; doi:10.1371/journal.pone.0143451)
Supplement: S1 File — (XLSX) [file pone.0143451.s001.xlsx]

## Sheet: Sheet1
Table A, blanks without retouch (D=Dolerie; H=Hornfels)
Number Paloma	Layer	Square	Rock type	Type of blank(1)	Type of blank	Subtype	Cortex %	Length	Breadth	Thickness	Type of platform	Length (platform)	Breadth (platform)	Angle	Number of scars	Dorsal scar pattern	Shape	Cross Section	Accidents
114	GR	C5a	D	Blade	Core related by product	CSC-Semicrest	0	86.48	26.97	14.75	Plain	26.96	15.65	71
100	GR-H1-TOP	B4b	D	Blade	Core related by product	CSC-Crest			22.61	15.67	Plain	15.62	5.5	82
105	GR2	B4a	D	Blade	Core related by product	CSC-Crest			20.88	13.09
104	GR2-H3-base	C4b	D	Blade	Core related by product	CSC-Semicrest			20.54	7.96	Plain	14.94	7.46
120	GR2	C5a	D	Blade	Core related by product	CSC-Semicrest			17.57	7.76	Facetted	16.53	5.38	60
129	GR	C6a	D	Blade	Core related by product	CSC-Semicrest			19	9.51
108	GR2-H4 top	B4b	D	Blade	Core related by product	CSC-Semicrest			15.1	9.85
124	GR-H1-TOP	B4b	D	Blade	Core related by product	CSC-Semicrest			20.85	14.63
98	GR-H1-TOP	B4b	D	Blade	Core related by product	FCSC	0	98.03	29.12	11.56	Plain	13.49	9.6	79
104	GR	B5d	D	Blade	Core related by product	FCSC			34.22	18.53	Plain	16.6	8.37	64
140	GR	B5b	D	Blade	Core related by product	FCSC			21.48	7.98	Plain	12.45	4.13	59
113	GR2	C5d	D	Blade	Core related by product	FCSC			16.22	8.28
111	GR	B4c	D	Blade	Core related by product	FCSC	1 to 10	37.13	19.2	9.9	Plain	11.66	3.43	76
128	GR2	C5a	D	Ind	Core related by product	FCSC			24.51	11.7
112	GR under rock	C6c	D	Ind	Core related by product	FCSC			18.25	11.14
132	GR	B5c	D	Ind	Core related by product	FCSC
136	GR2		D	Ind	Core related by product	FCSC	1 to 10	27.9	18.01	11.21	Dihedral	18.59	11.67	44
134	GR	B5b	D	Ind	Core related by product	FCSC			26.07	13.45
167	GR2	C5d	D	Ind	Core related by product	FCSC		12.43	10.66	4.73	Plain	7.5	2.94	65
135	GR under rock	C6d	D	Blade	Core related by product	CF	0	36.87	22.01	6.71	Plain	17.27	4.17	67
133	He in GR	B5b	D	Flake	Core related by product	CF	1 to 10	33.18	28.68	20.53	Plain	18.9	20.96	54
138	Hearth in GR2	x	D	Flake	Core related by product	CF		32.14	24.18	14.49	Plain	26.47	12.78	74
126	H2 in GR	C5b	D	Flake	Core related by product	CF	0	46.96	20.89	15.04	Plain	11.19	3.04	68
102	GR2	C5c	D	Blade	Core related by product	KA	0	68.55	24	14.82	Facetted	8.83	3.84	82	5	Unidirectional convergent	Expanding	Trapezoidal	Overshoot
107	GR2-H1-TOP	C4d	D	Blade	Core related by product	FSCM	0		33.39	8.2	Facetted	14.31	5.52	68		Crossed
121	GR	B5b	D	Blade	Core related by product	FCSC			18.12	13.17
101	GR2	C5d	D	Blade	Core related by product	KA	0	72.48	24.03	5.65	Plain	14.73	4.29	70					Overshoot
117	GR	C5b	D	Flake	Core related by product	FCSC	0	54.16	32.25	11.74	Plain	19.01	8.6	73
103	GR2-H3-base	C4b	D	Blade	Core related by product	FSCM	0	50.44	17.36	11.47	Plain	14.45	5.23	77	4	Bidirectional	Convergent	Right-triangular
119	Base GR (top GR2?)	B4b	D	Blade	Core related by product	FSCM			26.72	15.11	Facetted	22.39	15.6	81
127	GR2	C5d	D	Blade	Core related by product	CSC-Semicrest			19.48	11.42
118	GR under rock	C6c	D	Flake	Core related by product	FCSC			36.21	25.12	Plain	22.15	12.32
99	GR2	C5d	D	Ind	Core related by product	KA													Overshoot
123	GR2	C5c	D	Blade	Core related by product	FSCM			14.07	11.2									Overshoot
115	GR2	B4a	D	Blade	Core related by product	CF			18.16	16.33	Plain	17.95	13.37
125	GR	C5c	D	Blade	Core related by product	FSCM	0	38.55	17.84	8.06	Lineal	9.27	1.24
130	GR	B4a	D	Flake	Core related by product	FSCM	0	24.64	25.95	7.67	Plain	4.97	3.81
139	GR	B5b	D	Blade	Core related by product	FSCM			10.85	6.28
122	GR2	C5d	D	Blade	Core related by product	FCSC	40 to 60	49.31	21.16	12.15	Lineal
163	GR2	B5c	Quarzite	Blade	Core related by product	CSC-Semicrest	10 to 40		26.64	15.03
142	GR2	B4c	H	Blade	Core related by product	FCSC
144	GR2	x	H	Blade	Core related by product	CSC-Semicrest	0	55.51	11.92	5.02	Facetted	4.8	2.2	67
150	GR under rock	C6c	H	Blade	Core related by product	FCSC
152	GR	C6d	D	Blade	Core related by product	FCSC			13.96	9.94
141	GR2	C4b	H	Blade	Core related by product	CSC-Semicrest	0	34.7	12.99	4.92	Plain	4.95	2.26
151	GR2	C5d	D	Blade	Core related by product	FCSC	0	40.68	15.89	8.72	Facetted	11.66	3.95	91
161	GR2	B5d	H	Blade	Core related by product	FCSC			6.77	3.86
154	GR	B6a	D	Blade	Core related by product	FCSC			11.97	6.72
106	GR	C6a	H	Blade	Core related by product	FCSC			19.18	10.93
131	Hearth A in GR2	x	H	Blade	Core related by product	FCSC			9.16	8.15
159	GR	B5a	H	Blade	Core related by product	FCSC			17.02	11.18
156	GR2	B5b	D	Ind	Core related by product	FCSC			16.28	13.01
160	GR2	C5b	H	Blade	Core related by product	?			11.74	3.05
162	GR2	B6a	H	Flake	Core related by product	FCSC	0	25.56	15.33	5.49	Facetted	9.51	4.57	46
109	GR2	B5d	H	Blade	Core related by product	FCSC	1 to 10	47.19	18.47	8.37	Plain	13.27	4.63
116	GR	C6b	H	Blade	Core related by product	KA	0	59.85	43.75	10.15	Plain	11.26	3.82	74					Overshoot
147	Hearth e in GR	x	H	Blade	Core related by product	FSCM	0	72.25	37.11	17.43	Facetted	12.21	6	90
148	H3 in GR	C5	H	Flake	Core related by product	FCSC	0	19.58	15.17	5.83	Facetted	9.49	3.12
146	GR2	C5c	H	Flake	Core related by product	FSCM			21.35	11.09
145	H1 in GR2	C5c	H	Blade	Core related by product	FCSC			9.2	4.08	Facetted	5.76	4.16
165	GR (top)	B4d	H	Ind	Core related by product	FCSC
155	GR2	B4c	H	Ind	Core related by product	FCSC			19.11	5.33	Facetted	9.91	3.26
153	GR2-H3-base	C4b	H	Ind	Core related by product	KA			27.03	4.37				26					Overshoot
166	Hearth C in GR2	B5d	H	Ind	Core related by product	FCSC			4.09	3.46
157	GR2	C5c	D	Flake	Core related by product	FCSC		20.81	28.12	6.48	Dihedral	27.89	5.86	77
	GR2	B5c	D	Flake	Unretouch blank		100	32.02	45.75	6.74	Broken				0		Ind	Lenticular
	GR2	B5c	D	Flake	Unretouch blank		0	20.27	36.57	5.41	Plain	27.35	4.76	89	2	Unidirectional	Expanding	Lenticular
	GR2	B5c	D	Flake	Unretouch blank		0	29.09	22.49	6.94	Facetted	9.94	4.61	81	5	Subcentripetal	Ovoid	Trapezoidal
	GR2	B5c	D	Flake	Unretouch blank		1 to 10	11.33	22.38	4.28	Cortical-Plain	9.29	2.4		3		Expanding	Lenticular
	GR2	B5c	D	Flake	Unretouch blank		0	13.52	21.54	4.12	Plain	10.99	3.62		2		Expanding	Lenticular
	GR2	B5c	D	Flake	Unretouch blank		0	16.65	20.96	2.67	Plain	7.21	1.89				Expanding	Lenticular
	GR2	B5c	D	Flake	Unretouch blank		0	22.5	31.89	4	Broken			81	2	Unidirectional	Expanding	Lenticular
	GR2	B5c	H	Flake	Unretouch blank		0	13.67	25.66	5.66	Plain	9.88	3.35	81	2		Expanding	Lenticular	Hinge
	GR2	B5c	Quarzite	Flake	Unretouch blank		0	17.26	22.21	5.15	Plain	3.81	4.97	78	2		Expanding	Lenticular
	White ash under GR2	B5d	D	Flake	Unretouch blank		0	18.49	30.16	6.57	Plain	22.28	7.12	56	3	Unidirectional	Expanding	Lenticular
	White ash under GR2	B5c	D	Blade	Unretouch blank		0	60.61	28.79	6.87	Plain	10.05	3.24	76	4	Crossed	Ovoid	Trapezoidal
	White ash under GR2	B5c	D	Blade	Unretouch blank		1 to 10	31.62	19.65	5.59	Plain	11.52	3.51	76	2	Unidirectional	Expanding	Right triangular
	White ash under GR2	B5c	D	Blade	Unretouch blank		0	29.21	17.06	4.27	Plain	8.18	3.17	70	4		Expanding	Trapezoidal
	White ash under GR2	B5c	H	Flake	Unretouch blank		0	16.09	24.27	8.38	Plain	20.17	9.57	57	3	Bidirectional	Expanding	Triangular
	GR2 under rock	B5b	D	Flake	Unretouch blank		0	38.16	43.44	7.63	Plain	29.07	5.27	90	2		Expanding	Lenticular
	GR2 under rock	B5b	D	Flake	Unretouch blank		0	20.49	15.71	3.64	Plain	4.21	1.61	74	2	Unidirectional	Ovoid	Triangular
	GR2 under rock	B5b	D	Blade	Unretouch blank		0	34.88	23.12	7.39	Plain	15.17	4.89	67	3	Subcentripetal	Parallel	Trapezoidal
	GR2 under rock	B5b	D	Flake	Unretouch blank		0	19.8	22.94	4.46	Plain	9.79	2.99	52	3		Expanding	Trapezoidal
	GR2 under rock	B5b	D	Flake	Unretouch blank		0	22.94	14.78	8.63	Plain	16.06	8.64	54	2		Converging	Triangular
	GR2 under rock	B5b	D	Flake	Unretouch blank		0	17.19	24.37	2.84	Plain	24.19	3.35	72	2	Unidirectional	Parallel
	GR2 under rock	B5b	D	Flake	Unretouch blank		0	30.97	32.62	6.32	Dihedral	30.05	7.86	57	2		Expanding	Lenticular
	GR2 under rock	B5b	D	Flake	Unretouch blank		0	12.77	25.59	6.01	Dihedral	24.22	7.36	63	1		Expanding	Lenticular
	GR2 under rock	B5b	D	Flake	Unretouch blank		0	28.33	21.95	5.78	Plain	12.84	5.39	82	4	Subcentripetal	Ovoid	Trapezoidal
	GR2 under rock	B5b	Sandstone	Flake	Unretouch blank		0	27.27	21.95	6.34	Plain	15.44	5.67	81		Unidirectional	Converging	Triangular
	GR2 under rock	B5b	H	Flake	Unretouch blank		0	22.38	26.66	5.46	Plain	6.84	2.37	78	2		Expanding	Triangular
	GR H2 Top	C4c	D	Blade	Unretouch blank		0	33.05	17.75	5.66	Plain	9.19	5.16	57	2	3		Triangular
	GR H2 Top	C4c	H	Flake	Unretouch blank		0	36.93	24.41	3.94	Broken				2		Parallel	Triangular
	GR H2 Top	C4c	H	Flake	Unretouch blank		0	23.36	17.92	2.81	Broken						Parallel	Trapezoidal
	GR H2 Top	C4c	D	Blade	Unretouch blank		0	46.09	24.33	5.74	Plain	14.15	3.56	74	4	Bidirectional	Parallel	Trapezoidal
	GR H2 Top	C4c	D	Flake	Unretouch blank		0	27.22	45.4	5.7	Cortical-Plain	14.24	4.76	69	3	Subcentripetal	Expanding	Trapezoidal
	GR H2 Top	C4c	D	Flake	Unretouch blank		0	23.84	27.07	7.17	Dihedral	18.3	6.62	84	3	Subcentripetal	Expanding	Trapezoidal	Hinge
	GR H2 Top	C4c	D	Flake	Unretouch blank		0	28.9	25.25	10.07	Dihedral	19.75	10.01	82	2		Ovoid	Lenticular
	GR H2 Top	C4c	D	Flake	Unretouch blank		0	22.53	31.75	4.17	Plain	15.21	4.18	70	2	Unidirectional	Expanding	Trapezoidal
	GR H2 Top	C4c	D	Flake	Unretouch blank		0	25.87	41.52	5.42	Plain	12.85	4.56		2	Crossed	Expanding	Lenticular
	GR H2 Top	C4c	D	Flake	Unretouch blank		0	31.09	25.17	13.4	Plain	24.18	13.67	77	2	Unidirectional	Parallel	Trapezoidal
	GR H2 Top	C4c	D	Flake	Unretouch blank		1 to 10	22.18	28.99	5.2	Broken			66	3	Subcentripetal	Converging	Trapezoidal
	GR H2 Top	C4c	D	Blade	Core related by product	FCSC	10 to 40	99.69	21.86	13.68	Facetted	16.74	5.25	79
	GR H2 Top	C4c	D	Blade	Unretouch blank		1 to 10	67.45	35	13.57	Facetted	32.91	11.66	63	5	Bidirectional	Parallel	Trapezoidal
	GR H2 Top	C4c	D	Flake	Unretouch blank		0	37.85	35.94	12.14	Broken				2	Crossed	Converging	Triangular
	GR H2 Top	C4c	D	Blade	Unretouch blank		0	71.18	28.11	8.78	Facetted	20.31	8.53	81	3		Parallel	Trapezoidal
	GR H2 Top	C4c	D	Flake	Unretouch blank		0	57.62	39.03	9.57	Plain	18.03	5.58	82	4	Subcentripetal	Converging	Triangular
	GR H2 Top	C4c	D	Flake	Unretouch blank		0	45.38	39.41	8.89	Plain	17.64	7.9	72	3		Parallel	Trapezoidal
	GR H2 Top	C4c	D	Blade	Unretouch blank		0	31.59	17.37	5.04	Plain	11.29	2.99	82	2	Unidirectional	Parallel	Triangular
	Base GR (top GR2?)	B4b	D	Blade	Unretouch blank		0	73.38	28.87	9.6	Facetted	17.11	5.66	79	4	Bidirectional	Parallel	Trapezoidal
	Base GR (top GR2?)	B4b	D	Flake	Unretouch blank		0	39.2	57.63	11.04	Plain	26.83	11.45	70	3	Unidirectional convergent	Expanding	Lenticular
	Base GR (top GR2?)	B4b	D	Flake	Unretouch blank		0	47.15	31.22	8.32	Plain	9.49	4.5	84	3	Crossed	Ovoid	Lenticular
	Base GR (top GR2?)	B4b	D	Blade	Unretouch blank		0	50.51	22.01	5.3	Plain	14.41	7.3	69	4	Centripetal	Expanding	Trapezoidal
	GR	C4d	H	Flake	Unretouch blank		10 to 40	42.44	41.69	7.82	Plain	13.84	3.3	61	3	Crossed		Triangular
	GR-base	C4a	D	Flake	Unretouch blank		0	38.47	26.92	12.03	Plain	24.27	12.66	61	2	Unidirectional convergent	Expanding	Triangular
	GR2	C4c	H	Flake	Unretouch blank		0	24.56	21.7	5.98	Plain	4.98	1.86		3	Subcentripetal	Expanding	Triangular
	GR	B5b	Sandstone	Blade	Unretouch blank		0	81.98	38.7	15.44	Plain	37.75	21.05	51	3	Subcentripetal	Parallel	Triangular
	GR	B6b	Sandstone	Flake	Unretouch blank		0	72.76	116.33	23.34	Plain	67.53	21.61	75	4	Centripetal		Triangular
	GR	B4a	D	Flake	Unretouch blank		0	55.7	45.88	10.88	Plain	43.84	10.97	54	5	Subcentripetal	Converging	Trapezoidal
	GR	B4a	D	Flake	Unretouch blank		0	23.5	33.09	4.85	Dihedral	30.84	7.1	60	3	Unidirectional	Expanding
	GR	B4a	D	Flake	Unretouch blank		0	26.95	23.2	11.41	Dihedral	19.15	10.74	75	4	Unidirectional convergent	Ovoid	Trapezoidal
	GR	B4a	D	Flake	Unretouch blank		0	27.07	25.89	7.58	Dihedral	23.91	7.5	61	3	Subcentripetal	Converging	Trapezoidal
	GR	B4a	D	Flake	Unretouch blank		0	16.71	28.87	4.81	Plain	11.53	4.54	39
	GR	B4a	D	Flake	Unretouch blank		0	16.22	22.34	4.96	Plain	19.27	3.61	79	2	Subcentripetal	Expanding	Lenticular
	GR2	C6b	D	Flake	Unretouch blank		10 to 40	41.42	41.1	9.5	Plain			51	2	Subcentripetal	Converging	Trapezoidal
	GR2	C6b	H	Flake	Unretouch blank		10 to 40	33.22	48.87	9.17	Facceted	38.79	6.43	52	3	Unidirectional		Trapezoidal
	GR2	C6b	D	Flake	Unretouch blank		0	33.25	33.32	11.48	Dihedral	19.65	3.4	76	3	Subcentripetal	Expanding	Trapezoidal
	GR2	C6b	D	Flake	Unretouch blank		0	19.73	28.12	9.83	Dihedral	24.82	9.51	63
	GR	B6b	D	Flake	Unretouch blank		0	57.39	64.81	14.24	Dihedral	45.77	16.3	49	5	Centripetal	Expanding	Trapezoidal
	GR	B6b	D	Blade	Core related by product	FCSC	0	77.95	35.81	9.84	Plain	18.41	3.68	60
	GR	B6b	D	Blade	Unretouch blank		0	70.58	33.7	11.84	Broken				4	Bidirectional	Parallel	Trapezoidal
	GR	C5c	D	Flake	Unretouch blank		0	51.85	47.76	14.09	Plain	48.38	15.29	80	4	Subcentripetal	Parallel	Trapezoidal
	GR2	C5c	D	Flake	Unretouch blank		0	25.65	24.5	6.6	Dihedral	24.75	6.66	66	3	Subcentripetal	Converging	Trapezoidal
	GR under rock	C6c	D	Flake	Unretouch blank		40 to 60	26.11	36.57	10.24	Dihedral	30	10.97	59	2	Unidirectional	Converging	Lenticular
	GR2-H1	C5c	D	Flake	Unretouch blank		0	28.52	30.17	4.73	Plain	27.91	5.87	79	3	Unidirectional convergent	Converging	Triangular
	GR-H5	C6a	D	Flake	Unretouch blank		0	25.5	40.81	8.12	Dihedral	40.65	7.06	78	2	Unidirectional
	GR2-H1	C5c	D	Flake	Unretouch blank		10 to 40	30.59	32.96	8.62	Dihedral	29.12	10.03	74	2		Expanding	Trapezoidal
	GR2	C5d	D	Flake	Unretouch blank		0	35.54	27.75	13.25	Plain	7.67	4.91		3	Subcentripetal	Expanding	Trapezoidal
	GR2	B4c	D	Flake	Unretouch blank		0	40.46	33.76	12.31	Dihedral	32.43	15.79	51	4	Centripetal	Converging	Trapezoidal
	GR2-H1	C5c	D	Flake	Unretouch blank		0	33.12	57.58	8.79	Plain	33.77	7.52	67	3	Subcentripetal
	GR under H1	B4b	D	Flake	Unretouch blank		0	35.5	35.27	12.24	Plain	20.94	7.73	63	3		Expanding	Trapezoidal
	GR under H1	B4b	D	Flake	Unretouch blank		0	28.3	27.48	9.15	Facetted	26.3	6.99	69	2
	GR under H1	B4b	D	Blade	Unretouch blank		0	29.69	19.11	4.56	Plain	6.32	3.19		4	Subcentripetal	Converging	Trapezoidal
	GR under H1	B4b	D	Flake	Unretouch blank		0	15.25	24.07	3.92	Plain	9.36	2.62		2	Unidirectional convergent	Expanding
	GR2-H4 top	C4a	D	Flake	Unretouch blank		0	22.92	36.99	10.49	Plain	36.25	13.83	44	2	Unidirectional convergent
	GR-H1-TOP	C4a	D	Flake	Unretouch blank		0	23.55	36.73	4.59	Plain	16.05	3.29				Expanding	Lenticular
	GR-H1-TOP	C4a	D	Flake	Unretouch blank		0	33.78	41.16	4.87	Plain	28.53	4.06	83	2		Expanding	Trapezoidal
	GR2	C4b	D	Flake	Unretouch blank		1 to 10	28.65	26.47	7.21	Plain	23.74	6.97	67	3	Subcentripetal		Trapezoidal
	GR2-H3-base	C4d	H	Flake	Unretouch blank		0	18.83	22.2	5.11	Plain	8.99	2.83	75	3		Expanding	Triangular
	GR2	C4c	D	Flake	Unretouch blank		0	24.62	21.46	6.56	Plain	8.11	2.65	54	3		Expanding	Triangular
	GR-H1-TOP	C4d	D	Blade	Unretouch blank		0	30.74	20.07	5.82	Plain	8.11	3.78	77	2	Crossed	Parallel	Trapezoidal
	GR-H1-TOP	C4d	D	Blade	Unretouch blank		0	31.86	15.89	4.44	Plain	8.79	3.24	89	3		Parallel	Triangular
	GR-H1-TOP	C4d	D	Flake	Core related by product	KA	0	26.31	32.63	11.53	Plain	8.65	3.24						Overshoot
	GR2-H4-Base	C4a	H	Flake	Unretouch blank		0	19.76	20.04	3.61	Plain	19.84	3.7	64	3	Unidirectional	Parallel	Trapezoidal
	GR2-H4-Top	C4a	D	Flake	Unretouch blank		0	28.78	26.55	7.12	Facetted	18.83	6.03	87	4	Subcentripetal	Expanding	Triangular
	GR2-H4-Top	C4a	D	Blade	Unretouch blank		0	28.22	18.15	5.72	Dihedral	19.59	6.22	68	4	Subcentripetal	Converging	Trapezoidal
	GR2-H4-Top	C4a	D	Flake	Unretouch blank		0	33.35	37.88	5.58	Plain	9.73	1.49	72	4		Expanding	Triangular
	GR2-H4-Top	C4a	Quartz	Blade	Unretouch blank		0	26.17	16.15	4.55	Plain	7.11	3.62	77	3		Parallel	Triangular
	GR2-H4-Top	C4a	Quartz	Flake	Unretouch blank		0	20.71	17.09	6.64	Plain	15.83	5.9	39			Circular	Trapezoidal
	GR2	C4b	D	Flake	Unretouch blank		60 to 90	17.33	27.62	6.99	Plain	19.25	7.03	44	2	Unidirectional	Expanding
	GR2	C4b	D	Flake	Unretouch blank		0	20.49	27.36	8.82	Plain	19.8	9.25	62	3	Subcentripetal	Expanding	Triangular
	GR2	C4b	D	Flake	Unretouch blank		0	40.37	22.6	8.51	Plain	20.9	7.17	55	2	Crossed	Ovoid	Right triangular
	GR2	C4b	Sandstone	Flake	Unretouch blank		0	22.12	24.82	9.54	Plain	22.37	8.62	64	2			Triangular
	GR2	C4b	H	Flake	Unretouch blank		0	13.99	24.83	2.43	Plain	9.34	1.52
	GR2-H2+H3-Top	C4a	D	Flake	Unretouch blank		0	31.55	46.68	6.44	Plain	6.13	2.89		2		Expanding	Trapezoidal
	GR2-H2+H3-Top	C4a	D	Flake	Unretouch blank		0	24.63	36.31	5.13	Plain	25.12	3.06	79	3	Subcentripetal	Converging	Triangular
	GR2-H2+H3-Top	C4a	D	Flake	Unretouch blank		1 to 10	18.38	23.6	5.56	Plain	5.65	2.65		2		Expanding	Right triangular
	GR2-H2+H3-Top	C4a	D	Blade	Unretouch blank		0	22.74	13.33	4.69	Dihedral	12.85	4.4	75	2		Parallel	Triangular
	GR2-H2+H3-Top	C4a	H	Blade	Unretouch blank		0	20.04	8.47	5.44	Plain	7.92	1.59		3		Parallel	Trapezoidal
	GR-H2-Base	C4c	H	Flake	Unretouch blank		0	40.69	26.6	4.06	Plain	7.05	3.32	70	4	Centripetal	Expanding	Triangular
	GR-H2-Base	C4c	D	Flake	Unretouch blank		0	25.72	24.59	5.72	Plain				3	Subcentripetal	Expanding	Triangular
	GR-H2-Base	C4c	D	Flake	Unretouch blank		0	18.3	21.17	3.98	Dihedral	13.51	4.67	80			Expanding
	GR2-H3-base	C4b	D	Blade	Unretouch blank		1 to 10	43.51	23.16	8.2	Plain	9	2.64	75	3		Parallel	Trapezoidal
	GR2-H3-base	C4b	D	Flake	Unretouch blank		0	24.68	37.46	5.79	Plain	6.11	4.47		2	Unidirectional	Expanding
	GR2-H3-base	C4b	D	Flake	Unretouch blank		0	26.41	19.87	6.52	Plain	9.71	4.01	84	4		Expanding	Trapezoidal
	GR2-H3-base	C4b	D	Flake	Core related by product	FSCM	0	24.36	22.99	7.09	Plain	16.65	6.03	64
	GR2-H3-base	C4b	D	Flake	Unretouch blank		0	27.51	28.84	5.92	Cortical-Plain	24.3	4.85	80	2		Converging	Triangular
	GR	C4b	D	Flake	Unretouch blank		0	29.88	23.23	6.33	Plain				6	Subcentripetal	Parallel	Right triangular
	GR	C4b	D	Flake	Unretouch blank		1 to 10	29.08	20.12	6.8	Plain	20.2	7.31	72	1		Converging	Triangular
	GR2	C4d	Sandstone	Flake	Unretouch blank		0	24.84	28.62	6.76	Plain	15.35	4.76	63			Expanding
	GR2	C4d	H	Flake	Unretouch blank		1 to 10	18.19	20.88	2.75	Plain	9.66	1.26		2	Unidirectional	Expanding
	GR2	C4d	D	Flake	Unretouch blank		0	22.3	26.7	4.35	Plain	10.35	1.8
	GR2	C4a	D	Flake	Unretouch blank		0	42.99	36.6	6.82	Dihedral	22.55	5.05		4	Subcentripetal	Expanding	Trapezoidal
	GR2	C4a	D	Blade	Unretouch blank		0	40.41	25.86	4.82	Plain	11.55	3.63	85	4		Expanding	Triangular
	GR2	C4a	D	Flake	Unretouch blank		1 to 10	24.63	21.77	8.25	Cortical-Plain	17.15	4.26		1	Unidirectional convergent	Expanding	Right triangular
	GR2	C4a	D	Blade	Unretouch blank		0	35.11	21.97	8.24		10.68	5.07		3	Unidirectional	Expanding	Triangular
	GR2	C4a	D	Flake	Unretouch blank		40 to 60	18.81	21.97	9.3	Plain	19.51	9.18	30	2		Expanding	Triangular
	GR2	C4a	D	Flake	Unretouch blank		40 to 60	17.92	23.37	8	Plain	22.67	8.27	40			Converging	Triangular
	GR2	C4a	H	Blade	Unretouch blank		0	40.75	21.6	5.43	Plain	19.95	3.94	70	3		Converging	Triangular
	GR2	C4a	H	Flake	Unretouch blank		0	21.64	22.71	10.95	Plain	16.85	6.74		4	Subcentripetal	Expanding	Trapezoidal
	GR2	C4a	H	Blade	Unretouch blank		0	21.49	13.67	4.27	Broken						Parallel	Triangular
	GR2	C4a	H	Flake	Unretouch blank		0	20.84	13.25	3.02	Plain	13.11	2.56		2		Converging	Right triangular
	GR2	C4c	Sandstone	Flake	Unretouch blank		0	25.83	18.4	7.28	Plain	15.88	7.55		2	Unidirectional	Expanding	Triangular
	GR-H2	C4b	Quarzite	Flake	Unretouch blank		1 to 10	27.56	25.7	8.27	Cortical-Plain	10.2	7.84		1		Expanding	Triangular
	GR-H2	C4b	Sandstone	Flake	Unretouch blank		0	21.09	33.57	9.5	Plain	32.24	10	64	3		Converging	Triangular
	GR-H2	C4d	D	Flake	Unretouch blank		0	39.25	38.84	12.99	Facetted	29.16	9.25	73	3		Expanding	Trapezoidal
	GR-H2	C4d	D	Flake	Unretouch blank		0	24.55	26.54	6.4	Cortical-Plain	9.5	4.51	83	3
	GR-H2	C4d	D	Flake	Unretouch blank		1 to 10	18.74	23.95	3.97	Cortical-Plain	17.51	3.15		3		Expanding	Trapezoidal
	GR-H2	C4d	D	Flake	Unretouch blank		0	21.59	22.63	7.65	Facetted	20.75	7.85	64	2	Subcentripetal	Parallel	Triangular
	GR-H2	C4d	D	Blade	Unretouch blank		1 to 10	21.69	10.96	6.1	Cortical-Plain	8.83	3.89		2	Unidirectional	Parallel	Triangular
	GR2-H1	B4a	Sandstone	Flake	Unretouch blank		0	72.44	39.94	20.53	Plain	19.42	17.8		3		Expanding	Triangular
	GR2-H1	B4a	D	Flake	Unretouch blank		0	23.57	39.08	9	Plain	9.12	9.43		3		Expanding	Lenticular
	GR2-H1	B4a	D	Flake	Unretouch blank		0	23.22	25.67	5.39	Plain	15.66	3.59	79	3		Expanding	Trapezoidal
	GR2-H4-Base	B4b	D	Flake	Unretouch blank		0	17.03	30.39	3.24	Plain	15.69	3.34	74	2		Expanding	Lenticular
	GR2-H4-Base	B4b	D	Flake	Unretouch blank		0	39.41	30.22	9.92	Plain	12.93	4.17	56	4		Expanding	Triangular
	GR2	B4a	D	Flake	Unretouch blank		1 to 10	21.93	23.53	5.59	Plain	11.74	5.59	75	1	Unidirectional convergent	Expanding	Triangular
	GR2	B4a	D	Blade	Unretouch blank		0	30.79	16.33	3.96	Dihedral	10.46	1.94	59			Expanding	Triangular
	GR2	B4a	D	Blade	Unretouch blank		10 to 40	46.53	25.45	13.38	Plain	13.98	8.63	56	3		Converging	Triangular
	GR2	B4c	D	Flake	Unretouch blank		0	43.22	55.02	10.53	Facetted	40.21	9.75	76	1	Unidirectional	Expanding	Lenticular
	GR2	B4c	D	Flake	Unretouch blank		0	49.98	52.25	14.32	Plain	41.45	14.18	65	3		Expanding	Trapezoidal	Hinge
	GR2	B4c	D	Flake	Unretouch blank		0	25.25	45.5	8.47	Facetted	26.49	6.89	69	2		Expanding	Lenticular
	GR2	B4c	D	Blade	Unretouch blank		40 to 60	42.69	19.86	10.66	Broken				2	Crossed	Ovoid	Triangular
	GR2	B4c	D	Flake	Unretouch blank		0	20.34	25.51	9.87	Dihedral	24.27	9.94	78	3	Subcentripetal	Expanding	Triangular
	GR2	B4c	D	Flake	Unretouch blank		1 to 10	19.23	30.73	6.76	Plain	13.68	7.34	32	2		Expanding	Triangular
	GR2	B4c	D	Flake	Unretouch blank		0	24.64	27.84	6.85	Plain	23.98	7.57	77			Parallel	Lenticular
	GR2	B4c	D	Flake	Unretouch blank		90-99	20.06	24.37	5.08	Cortical-Plain	21.86	4.92		1	Unidirectional convergent	Circular	Lenticular
	GR2	B4c	D	Blade	Unretouch blank		10 to 40	39.48	20.1	4.73	Plain	10.92	2.58		1	Unidirectional	Parallel	Triangular
	GR2	B4c	D	Flake	Unretouch blank		0	25.12	25.32	4.19	Dihedral	14.16	3.69	77	2		Expanding	Trapezoidal
	GR2	B4c	D	Flake	Unretouch blank		0	22.45	20.94	4.47	Plain	11.24	3.13	71	2		Expanding	Trapezoidal
	GR2	B4c	D	Flake	Unretouch blank		0	18.77	20.78	4.48	Plain	10.98	2.96	65	3	Subcentripetal	Expanding
	GR2	B4c	D	Flake	Core related by product	FCSC	0	21.85	23.34	6.29	Facetted	13.85	5.24
	GR2	B4c	D	Flake	Unretouch blank		10 to 40	17.44	22.08	3.75	Dihedral	20.26	1.76		2	Subcentripetal	Expanding	Triangular
	GR2	B4a	H	Flake	Unretouch blank		0	27.25	22.26	5.03	Facetted	16.69	3.39	65	3		Converging	Trapezoidal
	GR2	B4a	H	Flake	Unretouch blank		0	33.21	22.92	4.6	Dihedral	18.86	5.18	70	4	Unidirectional	Parallel	Trapezoidal
	GR2	B4a	H	Flake	Unretouch blank		0	28.69	21.5	4.35	Plain						Parallel
	GR2	B4a	D	Flake	Unretouch blank		0	14.04	39.33	8.83	Plain	36.96	10.78	31	3		Expanding	Lenticular
	GR2	B4a	Sandstone	Flake	Unretouch blank		0	33.4	55.42	10.04	Plain	44.44	8.84	88				Lenticular
	GR2	B4a	D	Flake	Unretouch blank		0	32.87	70.51	8.12	Plain	45.25	7.8	76
	GR2	B4a	D	Flake	Unretouch blank		0	31.53	31.37	7.15	Plain	15.24	4.87	52			Expanding	Triangular
	GR2	B4a	D	Flake	Unretouch blank		0	31.7	24.35	7.4	Plain	12.33	1.54		5	Subcentripetal	Converging	Triangular
	GR2	B4a	D	Flake	Unretouch blank		0	18.4	28.58	4.19	Plain	24.24	3.3				Expanding	Lenticular
	GR2	B4a	D	Flake	Unretouch blank		0	26.65	26.06	5.52	Plain	13.79	2		6		Expanding	Trapezoidal
	GR2	B4a	D	Blade	Unretouch blank		0	26.83	15.07	5.05	Plain			80	4		Parallel	Triangular
	GR2	B4a	D	Flake	Unretouch blank		0	24.07	26.7	8.7	Facetted	25.75	8.72	69	4		Expanding	Right triangular
	GR-H1-Base	C4a	D	Blade	Unretouch blank		0	36.09	20.45	5.66	Plain	7.9	3.36	70	2	Unidirectional	Expanding	Triangular	Hinge
	GR-H2-Top	C4c	D	Blade	Unretouch blank		0	55.75	19.53	13.81	Plain	16.23	10.2	60	4		Parallel	Right triangular
	GR2	B4c	D	Flake	Unretouch blank		0	32.79	38.17	9.6	Plain			74	4	Unidirectional convergent	Expanding	Trapezoidal
	GR2	B4c	Sandstone	Blade	Unretouch blank		0	47.52	21.9	7.17	Plain	16.59	6.03		2		Ovoid	Triangular
	GR2	B4c	D	Blade	Unretouch blank		0	29.89	14.71	4.83	Plain	7.6	2.58	86	2	Unidirectional	Parallel	Triangular
	GR2	B4c	D	Flake	Unretouch blank		0	36.25	49.76	13.58	Dihedral	43.68	14.31	73	2	Subcentripetal	Parallel	Triangular
	GR2	B4c	D	Flake	Core related by product	FCSC	0	26.45	25.25	8.35	Plain	9.89	4.34	72
	GR2	B4c	D	Flake	Unretouch blank		0	28.24	38.76	8.96	Plain	11.14	3.44	35	4	Centripetal	Expanding	Trapezoidal
	GR2	B4c	D	Flake	Unretouch blank		0	26.87	21.68	10.32	Plain	6.67	5.49	34	2		Expanding	Trapezoidal
	GR2	B4c	D	Flake	Unretouch blank		0	17.74	34.88	5.23	Plain	17.54	4.03	60	4		Expanding	Trapezoidal
	GR2	B4c	D	Blade	Unretouch blank		0	32.24	19.73	6.84	Plain	12.64	5.03	48			Parallel	Triangular
	GR2	B4c	D	Flake	Unretouch blank		0	22.94	21.47	6.16	Broken				2		Expanding	Triangular
	GR2	B4c	D	Flake	Unretouch blank		0	13.9	24.88	3.38	Plain	15.52	3.26		3	Unidirectional	Expanding	Trapezoidal
	GR	B4a	H	Blade	Unretouch blank		0	43.42	15.89	5.84	Plain	6.96	3.18	75	3	Unidirectional	Parallel	Trapezoidal
	GR	B4a	H	Flake	Unretouch blank		0	12.99	22.97	4.22	Plain	10.41	4.2				Expanding
	GR	B4a	D	Flake	Unretouch blank		0	23.82	21.64	7.57	Plain	17.22	8.46	62	3	Unidirectional convergent	Converging	Triangular
	Hearth e in GR	B4c	D	Flake	Unretouch blank		0	35.57	30.55	10.34	Plain	9.44	4.68	79	5	Subcentripetal	Expanding	Trapezoidal
	Hearth e in GR	B4c	D	Blade	Unretouch blank		0	50.85	27.4	13.43	Plain	18.47	5.88	68	2		Converging	Triangular
	Hearth e in GR	B4c	D	Flake	Unretouch blank		0	27.38	28.9	7.03	Plain	8.3	2.64		2	Unidirectional	Circular	Triangular
	Hearth e in GR	B4c	D	Flake	Unretouch blank		0	32.36	44.45	5.03	Plain	20.71	5.5	74	5		Expanding	Trapezoidal
	Hearth e in GR	B4c	D	Flake	Unretouch blank		0	26.11	36.84	9.54	Plain	21.9	8.71	69	2	Unidirectional convergent	Expanding	Triangular
	Hearth e in GR	B4c	D	Flake	Unretouch blank		0	19.95	34.13	10.45	Plain	28.3	10.7	61	3	Crossed	Parallel	Trapezoidal
	GR2-H2-Black base	B4d	Sandstone	Blade	Unretouch blank		0	39.51	18.22	7.5	Plain	16.43	4.15	67	4	Unidirectional	Parallel	Trapezoidal
	GR2-H2-Black base	B4d	D	Flake	Unretouch blank		0	14.29	21.68	6.8	Plain	8.96	6.3		4		Expanding
	GR2-H2-Black base	B4d	H	Flake	Unretouch blank		0	23.87	22.42	1.54	Broken				2	Unidirectional	Expanding
	GR	B6a	Sandstone	Flake	Unretouch blank		0	60.11	59.7	14.06	Plain	18.95	7.9	80	3		Expanding	Trapezoidal
	GR	B6a	Sandstone	Flake	Unretouch blank		0	65.5	97.81	29.87	Plain	76.06	27.02	40	2	Unidirectional	Parallel	Triangular
	GR	B6a	Sandstone	Flake	Unretouch blank		0	25.07	62.29	11.79		59.25	15.38
	GR	B6a	Sandstone	Flake	Unretouch blank		0	86.05	127.23	32.28	Plain	104.98	32.63	89	4	Crossed	Converging	Lenticular
	GR	B6a	Sandstone	Flake	Unretouch blank		0	34.03	48.39	15.81	Plain	44.1	15.13	74				Lenticular
	GR	B6a	Sandstone	Flake	Unretouch blank		0	23.73	43.9	10.85	Dihedral	41.33	10.84	64				Lenticular
	GR	B6a	Sandstone	Flake	Unretouch blank		0	37.81	23.9	10.6	Plain	22.99	8.87	39		Unidirectional	Converging	Trapezoidal
	GR	B6a	Sandstone	Flake	Unretouch blank		0	93.03	123.89	15.55	Plain	70.44	17.76	67	4		Expanding	Trapezoidal
	GR	B6a	Sandstone	Flake	Unretouch blank		0	32.18	28.34	4.49	Plain	14.45	3.28				Circular	Lenticular
	GR	B6a	Sandstone	Flake	Unretouch blank		0	31.74	35.5	7.18	Dihedral	35.38	8	90	1	Unidirectional	Expanding	Right triangular
	GR2	B4b	D	Flake	Unretouch blank		0	38.35	30.16	6.51	Plain	27.95	5.65	72	6	Bidirectional	Parallel	Trapezoidal
	GR2	B4b	D	Flake	Unretouch blank		1 to 10	32.37	28.23	10.58	Plain	22.49	10.15	61	4	Subcentripetal	Parallel	Trapezoidal
	GR2	B4b	D	Flake	Unretouch blank		0	18.32	21.64	4.4	Dihedral	17.75	2.67	76	3		Expanding	Trapezoidal	Hinge
	GR2	B4b	D	Flake	Unretouch blank		0	23.18	19.07	8.73	Plain	12.9	2.69		2	Subcentripetal	Parallel	Trapezoidal
	GR2	B4b	D	Flake	Unretouch blank		0	24.21	24.93	3.51	Plain	12.4	3.16	74	2
	GR2	B4b	D	Flake	Unretouch blank		0	21.56	26.31	5.22	Plain	11.56	2.26	50	3	Subcentripetal	Expanding	Triangular
	GR2	B4b	H	Blade	Unretouch blank		0	24.59	12.92	5.7	Dihedral	14.38	1.93	59	5	Subcentripetal	Parallel	Trapezoidal
	GR2	B4b	H	Flake	Unretouch blank		0	31.63	26.65	5.3	Facetted	22.12	5.3	72		Unidirectional convergent	Converging	Triangular
	H3-GR2	B4c	D	Flake	Unretouch blank		0	33.56	50.25	10.49	Dihedral	25.17	7.38	83	3	Subcentripetal	Expanding	Trapezoidal
	H3-GR2	B4c	D	Flake	Unretouch blank		0	28.28	39.38	6.67	Facetted	16.56	6.86	84	3	Subcentripetal	Expanding
	GR2	B6a	Sandstone	Flake	Unretouch blank		40 to 60	53.35	71.86	21.29	Cortical-Plain	44.1	20.97	71	2	Unidirectional convergent		Lenticular
	GR	C5a	H	Blade	Unretouch blank		0	44.1	25.95	6.06	Facetted	19.44	6.07	59	4	Bidirectional	Parallel	Trapezoidal
	GR	C6b	D	Blade	Unretouch blank		0	55.79	26.39	9.43	Facetted	26	10.35	55	4	Subcentripetal	Parallel	Triangular
	GR	B5b	D	Blade	Unretouch blank		0	27.69	27.78	6.79	Facetted	10	3.72	64	3	Crossed	Parallel	Triangular
	GR2	B4b	D	Blade	Unretouch blank		0	52.9	23.31	6.34	Plain	6.51	2.48	74	4	Subcentripetal	Parallel	Trapezoidal
	GR2	B4b	D	Flake	Unretouch blank		0	22.08	22.37	5.97	Plain	15.22	4.23	65	3		Expanding	Triangular
	GR2	B4b	D	Flake	Unretouch blank		90-99	17.66	23.25	5.74	Plain	17.88	5.58	52			Expanding	Lenticular
	GR2	B4d	Sandstone	Flake	Unretouch blank		0	25.35	33.54	10.87	Plain	31.11	11.31	68	2		Parallel	Lenticular
	GR2	B4d	D	Flake	Unretouch blank		0	24.47	40.94	3.85	Plain	18.93	2.43	77	2		Expanding	Trapezoidal
	GR2	B4d	D	Flake	Unretouch blank		0	36.57	29.6	11.4	Plain	18.37	11.21	71	2		Expanding	Right triangular
	GR2	B4d	D	Flake	Unretouch blank		0	25.52	39.93	10.33	Dihedral	39.75	10.34	63	3	Subcentripetal	Converging
	GR2	B4d	D	Flake	Unretouch blank		0	26.39	22.06	4.54	Plain	9.39	3.04	79	3	Unidirectional	Expanding	Trapezoidal	Hinge
	GR2	B4d	D	Flake	Unretouch blank		0	15.02	25.76	7.11	Dihedral	14.19	7.39	48	2		Expanding	Lenticular
	GR-H2-Base	C4d	D	Flake	Unretouch blank		0	24.63	17.04	4.29	Plain	15.05	4.07	80	4	Unidirectional	Parallel	Trapezoidal
	GR-H2-Base	C4d	D	Flake	Unretouch blank		40 to 60	22.4	25.24	8.24	Cortical-Plain	16.25	8.65	35	2	Unidirectional	Expanding	Trapezoidal
	GR-H2-Base	C4d	D	Flake	Unretouch blank		0	17.78	21.39	5.99	Plain	13.91	6.16	71	3	Unidirectional	Expanding	Trapezoidal
	H3-Base-GR2	B4c	H	Blade	Unretouch blank		0	28.54	17.55	3.38	Plain	7.31	1.67	58	3	Unidirectional convergent	Ovoid	Triangular
	H3-Base-GR2	B4c	D	Flake	Unretouch blank		0	21.72	29.66	4.63	Plain	9.19	2.26		3	Subcentripetal		Lenticular
	H1-GR2	B4a	Sandstone	Flake	Unretouch blank		0	18.1	21.54	10.88	Plain	21.04	11.07		3			Triangular
	H1-GR2	B4a	H	Flake	Unretouch blank		0	20.26	23.55	4.58	Plain	5.68	2.09		3		Expanding	Right triangular
	H1-GR2	B4a	H	Blade	Core related by product	FCSC	0	30.67	10.36	5.01	Plain	5.12	3.08
	H1-GR2	B4a	H	Flake	Unretouch blank		0	28.82	25.16	4.38	Plain	6.91	1.27		2	Unidirectional	Circular	Lenticular
	GR2	C6b	Sandstone	Flake	Unretouch blank		40 to 60	34.67	30.61	11.57	Broken				1	Unidirectional	Circular	Triangular
	GR2	C6b	Sandstone	Flake	Unretouch blank		1 to 10	29.07	20.64	8.71	Plain	13.54	6.68	66	2	Unidirectional	Parallel	Trapezoidal
	GR2	C6b	Sandstone	Flake	Unretouch blank		0	19.2	26.06	6.61	Plain	26.21	7.35	77	1		Expanding	Lenticular
	GR2	C6b	Sandstone	Flake	Unretouch blank		0	15.93	23.62	4.96	Broken				3		Expanding
	GR2	C6b	D	Flake	Unretouch blank		0	23.38	21.04	5.2	Plain	18.54	3.45	45	4	Subcentripetal	Parallel	Trapezoidal
	GR2	C6b	D	Flake	Unretouch blank		0	28.42	24.88	4.85	Cortical-Plain	16.92	4.65	67	4	Subcentripetal	Expanding	Triangular
	GR2	C6b	D	Flake	Unretouch blank		0	37.69	33.67	6.61	Plain	22.92	6.26	74	4	Subcentripetal	Expanding	Lenticular
	GR2	C6b	D	Flake	Unretouch blank		0	40.95	30.94	10.65	Plain	23.89	9.27	61	4	Subcentripetal	Parallel	Trapezoidal
	GR2	C6b	D	Flake	Unretouch blank		90-99	13.52	20.93	6.85	Plain	19.33	7.35	61	1		Parallel	Lenticular
	GR2	C6b	D	Flake	Unretouch blank		90-99	16.65	19.03	5.84	Plain	18.41	6.08	56	3	Unicintrepital	Converging	Lenticular
	GR2	C6b	D	Flake	Unretouch blank		0	21.3	18.8	3.7	Plain	5.93	2.8	63	4	Centripetal	Expanding	Triangular
	GR2	C6b	D	Flake	Unretouch blank		0	23.83	17.77	2.6	Plain	5.7	2.65		4	Subcentripetal	Expanding	Trapezoidal
	GR2	C6b	D	Flake	Unretouch blank		0	23.83	23.59	4.97	Plain	16.34	5.69	55	6	Unidirectional convergent	Converging	Trapezoidal
	GR2	C6b	D	Flake	Unretouch blank		0	17.16	28.54	6.42	Plain	15.82	6.77	42	4	Centripetal	Expanding	Triangular
	GR2	C6b	D	Flake	Unretouch blank		0	20.07	17.5	5.96	Plain	16.53	7.34	57	2		Parallel
	GR2	C6b	D	Flake	Unretouch blank		100	12.73	23.29	4.34	Cortical-Plain	20	4.78	60			Expanding	Lenticular
	GR2	C6b	D	Flake	Unretouch blank		0	17.27	17.84	6.14	Plain	17.34	5.6	77	2	Unidirectional		Triangular
	GR2	C6b	D	Flake	Unretouch blank		0	20.42	16.98	4.46	Plain	9.38	4.29	69	1		Expanding
	GR2	C6b	D	Flake	Unretouch blank		0	20.16	19.54	3.07	Plain				3	Subcentripetal	Parallel	Trapezoidal
	GR2	C6b	D	Flake	Unretouch blank		0	12.11	24.51	4.13	Dihedral	22.08	3.27		3		Parallel
	GR2	C6b	D	Flake	Unretouch blank		0	11.17	21.36	1.84	Dihedral	15.25	1.2		2		Expanding
	GR2	C6b	D	Flake	Unretouch blank		0	14.04	24.02	5.44	Dihedral	21.99	5.22		3		Parallel	Triangular
	GR2	C6b	H	Flake	Unretouch blank		10 to 40	25.38	21.66	4.84	Plain	13.47	4.23	63	3	Unidirectional	Parallel	Trapezoidal
	GR2	C6b	H	Flake	Unretouch blank		10 to 40	21.22	29.9	5.36	Lineal				2	Unidirectional convergent	Expanding	Triangular
	GR2	C6b	H	Flake	Unretouch blank		0	11.63	29.35	5.88	Plain	16.39	5.86	33	3	Unidirectional	Expanding	Lenticular
	GR2	C6b	H	Flake	Unretouch blank		0	22.44	14.63	4.93	Plain	13.25	5.9	60	3		Converging	Triangular
	GR2	C6b	H	Flake	Unretouch blank		10 to 40	16.63	20.51	3.61	Facetted	18.1	1.96		2	Unidirectional	Converging	Triangular
	GR2	C6b	H	Flake	Unretouch blank		0	13.65	9.68	3.14	Plain	8.82	1.53
	GR	C6a	Sandstone	Blade	Unretouch blank		0	69.24	34.42	15.34	Plain	22.77	7.56	71	3		Parallel	Triangular
	GR	C6a	Sandstone	Flake	Unretouch blank		0	12.43	21.27	8.84	Plain	21.18	8.48	73	1		Converging	Lenticular
	GR	C6a	Sandstone	Flake	Unretouch blank		0	27.74	33.48	12.69	Plain	16.64	6.71		4		Expanding	Right triangular
	GR	C6a	Sandstone	Blade	Unretouch blank		0	28.6	17.48	5.73	Plain	9.18	4.73	89	2	Unidirectional	Parallel	Triangular
	GR	C6a	Sandstone	Flake	Unretouch blank		0	23.85	21.28	5.89	Plain	10.67	3.6	64	3		Expanding	Triangular
	GR	C6a	D	Flake	Unretouch blank		1 to 10	30.41	23.13	8.62	Plain	14.36	6.44	89			Expanding	Trapezoidal
	GR	C6a	D	Flake	Unretouch blank		0	24.96	38.68	9.75	Dihedral	38.38	10.23	64	3	Subcentripetal	Expanding	Trapezoidal
	GR	C6a	D	Flake	Unretouch blank		1 to 10	28.74	23.56	9.02	Plain	9.77	2.69		4	Centripetal	Parallel	Trapezoidal
	GR	C6a	D	Flake	Unretouch blank		1 to 10	28.76	31.59	8.7	Plain	22.54	6.76	50	3	Bidirectional	Parallel	Triangular
	GR	C6a	D	Flake	Unretouch blank		0	20.87	29.38	5.01	Plain	24.36	5.17	71		Bidirectional	Parallel	Trapezoidal
	GR	C6a	D	Flake	Unretouch blank		0	26.05	21.87	7	Plain	17.02	3.6	52	3		Parallel	Triangular
	GR	C6a	D	Flake	Unretouch blank		0	21.4	20.53	4.77	Plain	12.55	4.46	65	3		Expanding	Triangular
	GR	C6a	Sandstone	Blade	Unretouch blank		0	37	20.75	6.49	Facetted	18.93	5.63	79	3		Parallel	Right triangular
	GR	C6a	H	Flake	Unretouch blank		0	21.6	18.75	7.05	Broken				4		Parallel	Triangular
	GR	C6a	H	Blade	Unretouch blank		0	22.27	11.95	1.96	Plain	3.9	1.93	70	2	2	Parallel	Triangular
	GR2	C6a	D	Flake	Unretouch blank		0	48.11	51.83	8.94	Plain	18.42	5.11	56	3	Unidirectional	Expanding	Lenticular
	GR2	C6a	D	Flake	Unretouch blank		10 to 40	32.75	41.3	11.34	Lineal						Converging	Lenticular	Hinge & Doble bulb
181	GR2	C6a	D	Flake	Core related by product	FCSC	0	19.7	24.87	7.51	Facetted	21.66	7.19
	GR2	C6a	D	Blade	Unretouch blank		1 to 10	30.68	19.09	7.21	Plain	7.47	5.25	83	2	Unidirectional	Expanding	Triangular
	GR2	C6a	D	Blade	Unretouch blank		0	32.25	23.22	8.18	Lineal				3	Bidirectional	Expanding	Trapezoidal
	GR2	C6a	D	Flake	Unretouch blank		0	27.58	34.75	8.66	Plain	20.42	5.3	53	4	Centripetal	Circular	Triangular
	GR2	C6a	D	Flake	Unretouch blank		0	23.59	25.93	6.24	Facetted	16.5	5.64	59	3	Bidirectional	Parallel	Trapezoidal
	GR2	C6a	D	Flake	Unretouch blank		0	20.53	12.87	4.78	Plain	9.63	4.43	55	5	Unidirectional convergent	Parallel	Trapezoidal
	GR2	C6a	D	Blade	Unretouch blank		0	23.53	13.89	5.23	Broken				2	Unidirectional	Parallel	Triangular
	GR2	C6a	D	Blade	Unretouch blank		0	30.11	13.92	5.79	Plain	9.35	3.36	70	3		Parallel	Triangular
	GR2	C6a	D	Flake	Unretouch blank		0	17.69	16.86	4.28	Plain	14.42	4.92	59	2	Bidirectional	Parallel	Trapezoidal
	GR2	C6a	D	Flake	Unretouch blank		0	20.48	18.68	3.44	Plain	7.12	2.9	71	2	Subcentripetal	Expanding	Lenticular
	GR2	C6a	D	Flake	Unretouch blank		40 to 60	38.24	20.28	3.8	Dihedral	10.36	3.37	74	1	Unidirectional convergent	Parallel	Lenticular
	GR2	C6a	D	Flake	Unretouch blank		0	22.08	18.65	8.62	Broken				3	Bidirectional	Expanding	Triangular
	GR2	C6a	D	Flake	Unretouch blank		0	19.38	19.36	3.85	Plain	7.7	2.06	67	3	Subcentripetal	Expanding	Triangular
	GR2	C6a	D	Flake	Unretouch blank		0	15.34	25.02	4.18	Plain	6.49	3.09	56	3	Subcentripetal	Expanding	Triangular
182	GR2	C6a	D	Blade	Core related by product	FCSC	0	35.33	18.3	8.64	Plain	11.67	4.11	70
	GR2	C6a	H	Flake	Unretouch blank		10 to 40	25.63	45.16	7.35	Plain	29.94	5.53		2	Unidirectional	Parallel	Lenticular
	GR2	C6a	H	Blade	Unretouch blank		0	26.09	13.32	3.33	Plain	5.12	2.32	77	4	Subcentripetal	Parallel	Triangular
	GR2	C6a	H	Flake	Unretouch blank		0	28.1	21.64	3.92	Plain	10.51	3.4	58	4		Expanding	Trapezoidal
	GR2	C6a	H	Flake	Unretouch blank		0	12.61	22.21	4.72	Facetted	18.84	4.1
	GR2	C6a	H	Blade	Unretouch blank		0	33.79	18.86	2.3	Plain	5.95	1.67		5	Bidirectional	Expanding	Trapezoidal
	GR2	C6a	H	Flake	Unretouch blank		0	18.57	29.61	4.45	Plain	6.25	1.87		4		Expanding	Lenticular
	GR2	C6a	H	Flake	Unretouch blank		0	17.23	24.31	3.2	Plain	11.96	2.02		2			Lenticular
	GR2	C6a	H	Flake	Unretouch blank		0	11.97	22.46	5.24	Broken				2		Expanding	Triangular
	H5 in GR	C6a	D	Flake	Unretouch blank		10 to 40	43.57	26.21	6.09	Dihedral	9.94	3.45	66	4	Subcentripetal	Expanding	Triangular
	H5 in GR	C6a	D	Flake	Unretouch blank		0	32.83	28.47	11.62	Cortical-Plain	28.19	12.49	86	2		Converging	Triangular
	H5 in GR	C6a	D	Blade	Unretouch blank		1 to 10	33.31	20.61	6.23	Plain	14.54	3.88	70	3	Crossed	Parallel	Trapezoidal
	H5 in GR	C6a	D	Flake	Unretouch blank		0	42.68	30.82	8.04	Plain	21.23	6.42	87	4	Subcentripetal	Expanding	Trapezoidal
	H5 in GR	C6a	Sandstone	Flake	Unretouch blank		0	25.81	29.45	7.71	Plain	22.18	7.97	68	3	Unidirectional convergent	Parallel	Trapezoidal
	GR	C6b	D	Flake	Unretouch blank		0	64.64	46.88	12.05	Dihedral	37.1	6.96	71	4	Subcentripetal	Parallel	Triangular
	GR	C6b	D	Flake	Unretouch blank		0	46.43	49.25	10.47	Facetted	34.21	8.45	61	5	Centripetal	Expanding	Trapezoidal
183	GR	C6b	D	Flake	Core related by product		0	35.92	31.48	6.92	Plain	8.1	4.14	79	3
	GR	C6b	D	Flake	Unretouch blank		0	36.69	27.89	6.93	Plain	10.92	3.33	75	6	Unidirectional convergent	Expanding	Trapezoidal
	GR	C6b	D	Flake	Unretouch blank		0	43.83	39.26	7.31	Plain	17.4	6.25		3	Subcentripetal	Parallel	Trapezoidal
	GR	C6b	D	Flake	Unretouch blank		0	27.89	42.43	8.83	Broken				5		Expanding	Lenticular
	GR	C6b	D	Flake	Unretouch blank		0	28.97	22.23	4.17	Plain	14.81	2.69	77	2		Parallel
	GR	C6b	D	Blade	Unretouch blank		0	31.3	19.86	6.46	Plain	10.54	3.36	85	3	Bidirectional	Parallel	Triangular
	GR	C6b	D	Flake	Unretouch blank		0	19.34	23.02	5.09	Dihedral	16.31	3.65	57	3	Subcentripetal	Parallel	Triangular
	GR	C6b	D	Flake	Unretouch blank		0	26.07	24.52	4.86	Dihedral	17.99	3.26	78	5	Subcentripetal	Expanding	Trapezoidal
	GR	C6b	D	Flake	Unretouch blank		0	26.23	17.39	5.04	Plain	14.56	4.2		3	Bidirectional	Parallel	Triangular
	GR	C6b	D	Flake	Unretouch blank		0	21.9	23.76	2.22	Plain	11.68	2.18		3	Unidirectional	Circular
	GR	C6b	H	Blade	Unretouch blank		0	24.7	15.05	4.17	Plain	10.42	2.73	66	3	Unidirectional	Parallel	Trapezoidal
	GR2	C6c	D	Flake	Unretouch blank		1 to 10	60.5	95.71	16.22	Plain	18.78	5.76	55	7	Centripetal	Expanding	Trapezoidal
184	GR2	C6c	D	Flake	Core related by product	FCSC	0	65.37	59.44	19.29	Plain	18.74	14.29	62
	GR2	C6c	D	Flake	Unretouch blank		0	43.22	40.34	12.96	Cortical-Plain	33.75	12.82	63	3	Subcentripetal	Parallel	Right triangular
	GR2	C6c	D	Flake	Unretouch blank		0	27.29	21.18	9.25	Plain	10.53	4.29	40	3	Unidirectional	Expanding	Triangular
	GR2	C6c	D	Flake	Unretouch blank		0	20.62	27.89	4.75	Dihedral	19.15	4.11	62				Lenticular
	GR2	C6c	D	Flake	Unretouch blank		0	16.31	28.93	7.55	Lineal						Expanding	Lenticular
	GR2	C6c	D	Flake	Unretouch blank		0	26.83	22.95	5.83	Plain	14.09	4.78	74	3	Subcentripetal	Expanding	Triangular
	GR2	C6c	D	Flake	Unretouch blank		100	15.54	21.66	3.62	Plain	12.56	3.8	64			Expanding	Lenticular
	GR2	C6c	D	Flake	Unretouch blank		1 to 10	20.55	24.13	3.55	Plain	8.25	2.03		3	Unidirectional	Expanding	Lenticular
	GR2	C6c	D	Flake	Unretouch blank		0	17.38	22.11	4.25	Plain	5.99	1.92		5	Crossed	Expanding	Triangular
	GR2	C6c	D	Flake	Unretouch blank		0	20.41	13.33	6.02	Plain	10.56	4.94	54	2	Unidirectional convergent	Parallel	Triangular
	GR2	C6c	D	Flake	Unretouch blank		0	17.58	24.44	5.32	Cortical-Plain	14.93	4.97		2	Unidirectional	Parallel	Triangular
	GR2	C6c	D	Flake	Unretouch blank		0	19.64	21.17	9.31	Broken				3	Subcentripetal	Expanding	Triangular
	GR2	C6c	D	Flake	Unretouch blank		1 to 10	19.49	22.14	5.24	Plain						Expanding	Triangular
	GR2	C6c	D	Flake	Unretouch blank		0	11.11	21.26	4.72	Cortical-Plain	16.52	2.81	82			Expanding	Lenticular
	GR2	C6c	D	Flake	Unretouch blank		1 to 10	14.36	23.61	7.57	Plain	22.62	8.35	59	3	Unidirectional	Parallel	Trapezoidal
	GR2	C6c	Sandstone	Flake	Unretouch blank		0	27.01	50.72	8.99	Cortical-Plain	29.73	5.94	69	3		Expanding	Lenticular
	GR2	C6c	Sandstone	Flake	Unretouch blank		0	14.63	35.05	4.55	Plain			69	1	Unidirectional	Expanding	Trapezoidal
	GR2	C6c	Sandstone	Flake	Unretouch blank		0	27.51	29.55	6.07	Plain	12.92	6.09	54	3	Subcentripetal	Expanding	Triangular
	GR2	C6c	H	Flake	Unretouch blank		0	20.97	34.84	3.08	Cortical-Plain	20.97	3.06	69	3		Expanding	Lenticular
	GR2	C6c	H	Flake	Unretouch blank		0	23.69	29.46	6.15	Facetted	28.34	7.14	61	4		Converging	Lenticular
	GR2	C6c	H	Blade	Unretouch blank		0	24.73	15.64	2.93	Plain	4.47	2.33	71	4	Unidirectional	Parallel	Trapezoidal	Hinge
	GR2	C6c	Quarzite	Flake	Unretouch blank		40 to 60	28.5	39.7	10.83	Broken				4	Unidirectional convergent	Expanding	Triangular
	GR2	C5d	D	Blade	Unretouch blank		0	36.81	18.49	5.35	Dihedral	11.82	4.39	86	4	Subcentripetal	Parallel	Triangular
	GR2	C5d	D	Blade	Unretouch blank		0	28.34	14.38	4.66	Plain	7.36	1.97		2		Parallel	Triangular
	GR2	C5d	D	Blade	Unretouch blank		0	41.98	17.62	3.27	Plain	15.37	3.55	58	3	Unidirectional	Parallel	Triangular
	GR2	C5d	D	Blade	Unretouch blank		1 to 10	28.72	14.6	4.45	Plain	14.3	3.26	75	3	Unidirectional convergent	Converging	Trapezoidal
	GR2	C5d	D	Blade	Unretouch blank		0	40.6	16.68	4.94	Plain	8.07	2.71	54	5	Unidirectional	Parallel	Trapezoidal
	GR2	C5d	H	Flake	Unretouch blank		0	30.97	28.25	7.07	Plain	18.06	4.44	45	3	Crossed	Converging	Trapezoidal
	GR2	C5d	H	Blade	Unretouch blank		0	26.8	15.62	3.27	Plain	12.04	4.85	65	2	Unidirectional	Parallel	Triangular	Hinge
	GR2	C5d	H	Blade	Unretouch blank		0	22.07	13.68	3.44	Plain	7.51	2.21		3	Unidirectional	Parallel	Trapezoidal	Hinge
	GR2	C5d	H	Blade	Unretouch blank		100	22.69	40.31	6.91	Plain	11.76	2.16				Expanding	Lenticular
186	GR2	C5d	H	Flake	Core related by product	FSCM	60 to 90	33.44	24.88	12.23	Plain	5.65	3.98
	GR2	C5d	H	Flake	Unretouch blank		0	24.14	28.1	6.66	Plain	12.19	2.41		2		Expanding	Triangular	Hinge
	GR2	C5d	H	Flake	Unretouch blank		1 to 10	22.01	29.46	3.42	Dihedral	10.73	1.72		3	Unidirectional	Expanding	Trapezoidal
	GR2	C5d	H	Blade	Unretouch blank		0	23.01	16.26	4.8	Broken				2	Unidirectional convergent	Parallel	Triangular
	GR2	C5d	H	Flake	Unretouch blank		0	16.65	27.14	3.88	Plain	16.15	1.98		1		Expanding	Lenticular
	GR2	C5d	Sandstone	Blade	Unretouch blank		0	63.22	32.48	15.83	Plain	21.66	11.29	71	3		Expanding	Trapezoidal	Hinge
	GR2	C5d	Sandstone	Blade	Unretouch blank		1 to 10	49.71	17.74	11.21	Plain	13.55	10.39	69	4		Parallel	Triangular
	GR2	C5d	Sandstone	Blade	Unretouch blank		0	35.01	16.66	8.81	Plain	16.73	8.79	84	2	Unidirectional	Parallel	Triangular	Hinge
	GR2	C5d	Sandstone	Blade	Unretouch blank		0	37.24	16.61	7.06	Plain	10.62	3.22	52	3		Parallel	Triangular
	GR2	C5d	Sandstone	Flake	Unretouch blank		0	32.55	41.02	9.68	Plain	13.01	8.98		4	Subcentripetal	Parallel	Trapezoidal
	GR2	C5d	Sandstone	Flake	Unretouch blank		0	28.52	45.78	11.89	Plain	38.77	12.96	49	1		Expanding	Lenticular
	GR2	C5d	Sandstone	Blade	Unretouch blank		0	42.34	25.17	9.2	Plain	24.84	10.42	72	3		Converging	Trapezoidal
	GR2	C5d	Sandstone	Blade	Unretouch blank		0	45.09	26.19	7.72	Plain	9.39	3.67	76	4		Expanding	Trapezoidal
	GR2	C5d	Sandstone	Flake	Unretouch blank		0	26.59	33.34	5.37	Plain	18.94	5.61	47	1		Circular	Lenticular
	GR2	C5d	Sandstone	Blade	Unretouch blank		60 to 90	23.26	15.84	4.67	Plain	8.82	2.84		1	Subcentripetal	Ovoid	Triangular
	GR2	C5d	Sandstone	Blade	Unretouch blank		0	25.86	29.85	10.91	Plain	29.42	10.78		2		Converging	Lenticular
	GR2	C5d	Sandstone	Flake	Unretouch blank		0	16.85	21.01	5.87	Plain	18.62	6.08		3		Parallel	Lenticular
	GR2	C5d	Sandstone	Blade	Unretouch blank		0	27.36	15.88	5.87	Plain	13.79	4.28	75	3		Parallel	Triangular
	GR2	C5d	Sandstone	Flake	Unretouch blank		0	18.9	23.73	6.14	Plain	8.95	2.41		2		Expanding	Lenticular
	GR2	C5d	Sandstone	Blade	Unretouch blank		10 to 40	27.37	16.26	6.09	Plain	7.97	3.63	74	3		Parallel	Trapezoidal
	GR2	C5d	Sandstone	Flake	Unretouch blank		60 to 90	15.4	23.21	4.94	Cortical-Plain	12.14	3.82		1	Unidirectional	Expanding	Lenticular
	GR2	C5d	Sandstone	Flake	Unretouch blank		0	16.33	23.42	7.12	Plain				3		Expanding	Trapezoidal
	GR2	C5d	H	Blade	Unretouch blank		10 to 40	51.7	12.58	5.04	Facetted	10.88	4.27	59	3		Converging	Triangular
	GR2	C5d	D	Flake	Unretouch blank		0	34.52	54.33	8.01	Plain	18.96	2.78		6	Centripetal	Expanding	Trapezoidal
	GR2	C5d	D	Flake	Unretouch blank		10 to 40	28.63	43.76	5.4	Ind				4	Unidirectional	Parallel	Trapezoidal
	GR2	C5d	D	Flake	Unretouch blank		0	35.75	50.75	14.24	Cortical-Plain	51.2	14.88	88	2	Unidirectional	Converging	Lenticular
	GR2	C5d	D	Flake	Unretouch blank		0	40.27	41.87	8.02	Plain	23.58	6.49	74	5	Unidirectional convergent	Expanding	Triangular
	GR2	C5d	D	Flake	Unretouch blank		1 to 10	24.97	35.92	6.26	Dihedral	23.3	6.54	73	1		Circular	Lenticular
	GR2	C5d	D	Blade	Unretouch blank		0	36.33	20.92	7.96	Plain	11.84	5.9	60	1	Bidirectional	Parallel	Right triangular	Overshoot
	GR2	C5d	D	Blade	Unretouch blank		10 to 40	37.56	22.41	3.7	Plain	11.64	4.2		3	Unidirectional	Parallel	Trapezoidal
	GR2	C5d	D	Blade	Unretouch blank		0	39.41	28.04	6.39	Plain	21.3	6.92	62	5	Subcentripetal	Parallel	Trapezoidal	Overshoot
	GR2	C5d	D	Flake	Unretouch blank		0	26.08	30.6	8.63	Dihedral	29.73	7.18	62	4	Crossed	Expanding	Triangular
	GR2	C5d	D	Flake	Unretouch blank		0	61.88	51.22	15.44	Plain	26.71	13.15	76	7	Subcentripetal	Expanding	Trapezoidal
	GR2	C5d	D	Flake	Unretouch blank		0	22.21	41.41	8.04	Cortical-Plain	38.48	8.33	71	3	Subcentripetal		Lenticular
	GR2	C5d	D	Flake	Unretouch blank		0	34.21	32.97	6.26	Plain	14.67	4.04	69	3	Crossed	Expanding	Triangular
	GR2	C5d	D	Flake	Unretouch blank		0	29.48	29.38	8.11	Plain	20.53	8.01	70	2		Parallel	Triangular
	GR2	C5d	D	Flake	Unretouch blank		0	39.7	26.65	7.21	Plain	11.99	3.58	64	3	Subcentripetal	Expanding	Triangular
	GR2	C5d	D	Flake	Unretouch blank		0	23.31	31.43	12.53	Plain	23.45	11.71	58	3	Subcentripetal	Expanding	Triangular
	GR2	C5d	D	Flake	Unretouch blank		0	26	39.83	7.34	Cortical-Plain	25.68	7.03	65	3	Subcentripetal	Expanding	Triangular
	GR2	C5d	D	Blade	Unretouch blank		0	34.16	22.78	4.57	Plain	6.26	3.36		3	Bidirectional	Parallel	Trapezoidal
	GR2	C5d	D	Blade	Unretouch blank		1 to 10	34.44	23.48	4.74	Plain	9.41	3.19	62	2	Unidirectional	Parallel	Triangular
	GR2	C5d	D	Flake	Unretouch blank		0	25.77	27.51	9.24	Plain	20.38	9.09		1	Unidirectional convergent	Circular	Lenticular
	GR2	C5d	D	Blade	Unretouch blank		60 to 90	32.47	23.7	3.45	Facetted	10.4	3.62	53	2	Unidirectional convergent	Expanding	Triangular
	GR2	C5d	D	Flake	Unretouch blank		100	23.41	25.18	5.62	Cortical-Plain						Circular	Lenticular
	GR2	C5d	D	Flake	Unretouch blank		0	21.63	19.77	6.43	Plain	15.42	5.99	56	2		Expanding	Triangular
	GR2	C5d	D	Blade	Unretouch blank		0	34.67	19.38	3.21	Facetted	6.63	3.37		4	Unidirectional	Ovoid	Trapezoidal
	GR2	C5d	D	Flake	Unretouch blank		0	20.78	22.34	7.16	Plain	18.48	7.25	62	4	Unidirectional convergent	Converging	Trapezoidal
	GR2	C5d	D	Blade	Unretouch blank		0	21.93	28.81	5.2	Dihedral	23.41	5.29	68	2			Lenticular
	GR2	C5d	D	Blade	Unretouch blank		0	22.14	17.74	6.09	Plain	10.6	2.85	55	3		Parallel	Triangular
	GR2	C5d	D	Flake	Unretouch blank		0	22.5	22.66	5.52	Facetted	13.07	3.32	87	3		Expanding	Lenticular
	GR2	C5d	D	Flake	Unretouch blank		0	25.24	23.66	4.86	Facetted	12.35	4.84	70	3		Expanding
	GR2	C5d	D	Blade	Unretouch blank		0	25.22	15.51	4.66	Plain	8.8	2.89		5		Parallel	Trapezoidal
	GR2	C5d	D	Flake	Unretouch blank		0	27.81	23.72	6.42	Cortical-Plain	16.96	5.6	76	3	Unidirectional	Parallel	Triangular
	GR2	C5d	D	Flake	Unretouch blank		0	25.16	29.74	8.7	Plain	17.49	5.27	63	2
	GR2	C5d	D	Flake	Unretouch blank		0	17.97	21.99	3.01	Plain	10.28	2.13	77	3		Parallel	Trapezoidal	Hinge
	GR2	C5d	D	Flake	Unretouch blank		0	19.58	26.37	7.62	Plain	25.68	7.86	75	3	Subcentripetal	Converging	Trapezoidal
	GR2	C5d	D	Blade	Unretouch blank		0	24.64	15.05	4.86	Plain	7.78	4.28	57	3	Crossed	Parallel	Trapezoidal
	GR2	C5d	D	Flake	Unretouch blank		0	14.99	22.16	4.92	Facetted	20.76	4.53	68	3			Trapezoidal
	GR2	C5d	D	Blade	Unretouch blank		10 to 40	16.87	9.81	3.86	Plain	8.5	3.6	67	3			Triangular
	GR2	C5d	D	Blade	Unretouch blank		0	28.54	20.89	6.23	Plain	13.32	4.49	62	4		Converging	Trapezoidal
	GR2	C5d	H	Flake	Unretouch blank		0	17.43	35.13	4.5	Dihedral	29.66	4.52	84			Expanding	Lenticular
	GR2	C5d	D	Blade	Unretouch blank		0	20.76	13.55	3.65	Plain	7.81	4.28	71	2	Unidirectional	Expanding	Triangular
	GR2	C5d	D	Flake	Unretouch blank		40 to 60	20.04	22.21	7.41	Plain	11.44	3.71	52	4		Circular	Trapezoidal
	GR2	C5d	D	Flake	Unretouch blank		0	16.68	25.57	10.01	Plain	25.58	10.97	52			Converging	Lenticular
	GR2	C5d	D	Blade	Unretouch blank		1 to 10	21.46	13.02	2.48	Facetted	9.43	2.68	75	2	Crossed	Parallel	Triangular
	GR2	C5d	D	Flake	Unretouch blank		0	19.44	18.29	5.47	Plain	16.96	5.66	66	3		Converging	Trapezoidal
	GR2	C5d	D	Flake	Unretouch blank		40 to 60	26.26	20.12	5.11	Plain	6.32	3.97	62	3	Subcentripetal	Converging	Triangular
	GR2	C5d	D	Blade	Unretouch blank		0	23.43	15.81	5.05	Plain	7.4	3.73	68	3		Ovoid	Triangular
	GR2	C5d	D	Flake	Unretouch blank		10 to 40	22.57	37.58	14.28	Cortical-Plain	34.72	14.12	57	4		Circular	Trapezoidal
187	GR2	C5d	D	Flake	Core related by product	FCSC	0	25.16	20.5	7.76	Plain	10.71	2.19	56
	GR2	C5d	D	Blade	Unretouch blank		0	27.32	16.49	6.97	Plain	10.96	7.05	80	3	Subcentripetal	Parallel	Triangular
	GR2	C5d	D	Flake	Unretouch blank		0	30.43	27.18	9.62	Lineal				4	Subcentripetal	Expanding	Triangular
	GR2	C5d	D	Blade	Unretouch blank		0	21.42	12.9	4.4	Plain	5.83	3.14	69	2	Unidirectional	Parallel	Triangular
	GR2	C5d	D	Flake	Unretouch blank		0	13.67	23.22	3.13	Plain	10.76	1.62		4	Subcentripetal	Expanding	Trapezoidal
	GR2	C5d	D	Flake	Unretouch blank		0	12.19	21.32	4.52	Plain	7.76	2.44	78	3		Expanding	Trapezoidal	Hinge
	GR2	C5d	D	Flake	Unretouch blank		0	22.23	14.17	4.85	Broken				2	Unidirectional	Parallel	Triangular
	GR2	C5d	D	Flake	Unretouch blank		60 to 90	14.21	20.4	4.49	Dihedral	17.98	4.47	70	1	Unidirectional convergent	Parallel	Lenticular
	GR2	C5d	D	Flake	Unretouch blank		0	20.21	16.34	2.86	Plain	7.41	2.44	76	3		Parallel	Triangular
	GR2	C5d	D	Flake	Unretouch blank		0	17.5	16.85	3.95	Plain	12.38	3.9	62	3		Parallel	Triangular
	H3 in GR	C5 middle	D	Flake	Unretouch blank		0	25.84	35.05	6.81	Plain	12.65	4.64	68	3	Subcentripetal		Triangular
	H3 in GR	C5 middle	D	Blade	Unretouch blank		0	38.47	25.27	10.62	Plain	11.38	6.61	73	3	Subcentripetal	Expanding	Triangular
	H3 in GR	C5 middle	D	Flake	Unretouch blank		1 to 10	25.07	26.12	6.46	Cortical-Plain	10.83	4.57	60	3	Subcentripetal	Expanding	Triangular
	H3 in GR	C5 middle	D	Flake	Unretouch blank		10 to 40	24.84	20.58	7.18	Plain	13.94	5.4	55	2		Parallel	Right triangular
	H3 in GR	C5 middle	D	Flake	Unretouch blank		1 to 10	23.53	20.78	5.57	Plain	9.63	4.93	77	2	Unidirectional convergent	Circular	Triangular
	H3 in GR	C5 middle	D	Flake	Unretouch blank		0	19.13	21.16	4.97	Facetted	18.85	4.96	69	2		Converging	Lenticular
	H3 in GR	C5 middle	D	Flake	Unretouch blank		60 to 90	13.79	34	8.71	Plain	26.41	9.22	34	2	Unidirectional		Lenticular
	H3 in GR	C5 middle	D	Flake	Unretouch blank		0	9.8	20.93	2.35	Plain	15.64	2.36		2		Parallel	Triangular
	H3 in GR	C5 middle	D	Flake	Unretouch blank		10 to 40	13.09	24.78	5.19	Plain	16.87	4.4		3		Expanding	Lenticular
	H3 in GR	C5 middle	Quarzite	Flake	Unretouch blank		0	33.1	31.05	9.66	Facetted	27.98	11.67	45	4	Centripetal	Parallel	Trapezoidal
	H3 in GR	C5 middle	Sandstone	Flake	Unretouch blank		0	26.28	29.12	10	Plain	10.62	6.71	88	3	Subcentripetal	Expanding	Triangular
	H2 in GR	C5b	H	Flake	Unretouch blank		0	20.37	14.79	6.27	Lineal				8		Converging	Triangular
	H2 in GR	C5b	H	Flake	Unretouch blank		0	18.74	20.17	2.84	Broken				4	Subcentripetal	Parallel
	H2 in GR	C5b	H	Flake	Unretouch blank		0	20.09	10.92	2.87	Plain	7.9	4.11	53	3	Unidirectional convergent	Converging	Triangular
	H2 in GR	C5b	Sandstone	Flake	Unretouch blank		0	22.15	31.11	5.24	Plain	14.35	5.5	58	3		Expanding	Triangular
	H2 in GR	C5b	D	Flake	Unretouch blank		0	19.19	14.71	2.38	Plain	7.33	1.65		2	Subcentripetal	Expanding	Triangular
	GR2	C5b	Sandstone	Flake	Unretouch blank		100	45.58	43.99	13.05	Plain	11.05	3.09				Expanding	Lenticular
	GR2	C5b	D	Flake	Unretouch blank		0	40.95	42.6	10.58	Plain	17.94	7.04	87	4	Unidirectional	Circular	Trapezoidal
	GR	C5b	D	Flake	Unretouch blank		0	25.02	20.85	3.89	Plain	8.88	4.01	58	4		Expanding
	GR	C5b	D	Flake	Unretouch blank		0	15.99	28.52	5.24	Plain	9.09	1.94		3		Expanding	Lenticular
	GR	C5b	D	Flake	Unretouch blank		10 to 40	25.35	18.07	6.06	Dihedral	12.27	5.46	50	2		Parallel	Trapezoidal
	GR	C5b	D	Blade	Unretouch blank		0	21.55	13.68	3.07	Plain	6.84	2.52	66	4	Centripetal	Expanding	Trapezoidal
	GR	C5b	H	Blade	Unretouch blank		0	28.83	15.88	3.34	Plain	4.75	3.34	60	6	Bidirectional	Ovoid	Trapezoidal
	GR2	C5c	D	Flake	Unretouch blank		10 to 40	44.97	44.72	5.82	Plain	17.32	5.15	56	4	Unidirectional	Expanding	Trapezoidal
	GR2	C5c	D	Flake	Unretouch blank		0	26.67	22.02	7.59	Plain	17.12	6.79	43	4	Subcentripetal	Parallel	Trapezoidal
	GR2	C5c	D	Flake	Unretouch blank		0	22.74	20.56	3.68	Plain	7.25	2.27		2	Unidirectional	Circular	Triangular
	GR2	C5c	D	Flake	Unretouch blank		0	23.9	20.28	4.47	Plain	15.14	2.23	73	2	Unidirectional	Converging	Triangular
	GR2	C5c	D	Blade	Unretouch blank		0	21.1	12.51	2.26	Plain	6.95	1.52		3		Parallel	Triangular
	GR2	C5c	D	Flake	Unretouch blank		0	21.14	19.77	3.07	Plain	8.03	1.79		3		Expanding	Triangular
	GR2	C5c	D	Flake	Unretouch blank		0	13.78	21.46	4.2	Plain	9.2	2.73	62	4	Bidirectional	Expanding	Trapezoidal
	GR2	C5c	H	Flake	Unretouch blank		60 to 90	31.22	27.94	13.3	Cortical-Plain	20.5	9.86		2		Expanding	Triangular
	GR	C5c	D	Flake	Unretouch blank		0	30.78	35.7	9.8	Plain	21.69	5.74	79	4		Parallel	Triangular
	GR	C5c	D	Flake	Unretouch blank		0	23.36	24.2	3.63	Plain	6.88	3.29		3	Subcentripetal	Expanding	Triangular
	GR	C5b	Quarzite	Blade	Unretouch blank		10 to 40	26.09	19.29	4.99	Plain	4.9	1.64		3	Crossed	Converging	Triangular
	GR	C5b	H	Flake	Unretouch blank		0	19.01	14.39	2.96	Plain	14.71	4.2	47	4		Converging	Trapezoidal
	GR	C5b	H	Flake	Unretouch blank		0	17.87	11.57	4.74	Plain				3		Parallel	Triangular
	GR	C5b	H	Flake	Unretouch blank		1 to 10	24.13	21.92	3.97	Plain	4.45	1.27		3	Subcentripetal	Expanding	Triangular
	GR	C5b	D	Flake	Unretouch blank		0	41.16	25.62	6.79	Broken				4	Unidirectional convergent	Parallel	Trapezoidal
	GR	C5b	D	Flake	Unretouch blank		0	29.56	42.98	8.78	Plain	12.29	5.87		3	Centripetal	Expanding	Triangular
	GR	C5b	D	Flake	Unretouch blank		0	27.93	22.21	5.52	Plain	13.73	4.6		4	Crossed	Parallel	Trapezoidal
	GR	C5b	D	Blade	Unretouch blank		0	41.55	26.18	6.28	Plain	8.64	3.06	63	6		Ovoid	Trapezoidal
	GR	C5b	D	Flake	Unretouch blank		1 to 10	24.46	37.78	5.96	Cortical-Plain	13.93	4.62	65			Expanding	Lenticular
	GR	C5b	D	Blade	Unretouch blank		0	23.98	16.91	3.1	Plain	9.06	2.94	69			Ovoid	Trapezoidal
	GR	C5b	D	Flake	Unretouch blank		1 to 10	22.48	19.32	4.5	Plain	13.39	3.67	70	4	Unidirectional convergent	Parallel	Trapezoidal
	GR	C5b	D	Flake	Unretouch blank		0	20.34	20.64	3.98	Plain	7.83	3.03	51	3	Subcentripetal	Expanding	Triangular
	GR	C5b	D	Flake	Unretouch blank		1 to 10	32.99	32.19	13.33	Plain	14.07	6.18		3	Centripetal	Expanding	Trapezoidal
	GR	C5b	D	Flake	Unretouch blank		0	26.23	21.04	5.79		9.35	3.71		2	Unidirectional	Expanding	Triangular
	GR	C5b	D	Flake	Unretouch blank		40 to 60	19.15	19.56	3.75	Plain	14	3.79	79	1	Unidirectional	Expanding	Lenticular
	H1 in GR2	C5c	D	Flake	Unretouch blank		0	14.52	27.84	3.4	Plain	18.65	3.51	66	4	Unidirectional	Expanding	Lenticular
	H1 in GR2	C5c	D	Flake	Unretouch blank		0	30.19	28.53	4.77	Plain	4.37	1.49		4	Bidirectional	Expanding
	H1 in GR2	C5c	D	Flake	Unretouch blank		0	20.48	16.49	3.96
	H1 in GR2	C5c	D	Flake	Unretouch blank		0	15.62	22.4	3.88	Plain	7.49	3.21		3		Circular	Lenticular
	GR2	C5a	D	Flake	Unretouch blank		0	46.5	34.6	10.82	Plain	5.38	1.76		6	Bidirectional	Expanding	Trapezoidal
	GR2	C5a	D	Flake	Unretouch blank		0	31.55	28.54	9.86	Facetted	10.31	4.04		5		Expanding	Triangular
	GR2	C5a	D	Flake	Unretouch blank		0	25.35	20.82	5.2	Facetted	11.48	5.37	69	2
	GR2	C5a	D	Flake	Unretouch blank		0	20.91	14.86	3.92	Plain	6.89	2.95	60	3		Parallel	Triangular
	GR2	C5a	H	Flake	Unretouch blank		40 to 60	17.65	35.56	4.88	Linear						Expanding	Lenticular
	GR	C5a	D	Flake	Unretouch blank		0	20.57	25.89	4.02	Plain	11.35	3.64	74	3	Unidirectional	Expanding	Trapezoidal
	GR	C5a	Sandstone	Flake	Unretouch blank		0	64.67	43.76	18.36	Plain	24.46	14.77	88	3		Ovoid	Triangular
	GR	C5a	Sandstone	Flake	Unretouch blank		0	66.18	40.63	16.39	Plain	24.85	17.57	38	3		Ovoid
	GR	C5a	D	Blade	Unretouch blank		0	78.1	27.31	7.99	Facetted	23.37	7.09	57	7	Bidirectional	Parallel	Trapezoidal
	GR	C5a	H	Flake	Unretouch blank		0	20.26	17.25	5.91	Plain	5.88	3.35	63	2	Unidirectional	Ovoid	Triangular
	GR	C5a	H	Flake	Unretouch blank		0	13.33	27.1	4.86	Facetted	13.17	2.73	68	4	Unidirectional	Expanding	Lenticular
	H1 in GR	C5a	D	Flake	Unretouch blank		1 to 10	44.4	44.64	9.72	Plain	15.28	6.25	72	3	Unidirectional convergent	Expanding	Triangular
	H1 in GR	C5a	D	Flake	Unretouch blank		0	24.58	38.53	10	Plain	27.36	8.57	50	5		Expanding	Trapezoidal
	H1 in GR	C5a	H	Flake	Unretouch blank		0	25.78	20.06	4.43	Plain	6.91	2.13		5			Triangular
	GR	B6a	D	Flake	Unretouch blank		0	17.23	27.31	4	Plain	24.04	3.57	73	3	Unidirectional	Expanding
	GR	B6a	D	Flake	Unretouch blank		0	14.5	24.74	5.48	Plain	14.4	4.33	45			Expanding	Triangular
	GR	B6a	D	Flake	Unretouch blank		0	17.16	26.8	5.8	Facetted	23.97	5.77	55	2	Unidirectional convergent	Converging	Triangular
	GR	B6a	D	Flake	Unretouch blank		0	11.66	24.21	3.86	Plain	11.39	3.93				Expanding	Lenticular
	GR	B6a	D	Flake	Unretouch blank		0	33.11	24.73	6	Broken				5		Expanding	Trapezoidal
	GR	B6a	Sandstone	Flake	Unretouch blank		0	26.72	30.29	8.45	Plain	14.3	4.46	65	5	Bidirectional	Expanding	Triangular
	GR	B6a	Sandstone	Flake	Unretouch blank		0	14.13	27.83	3.24	Plain				2		Expanding	Lenticular
	GR	B6a	D	Flake	Unretouch blank		0	24.31	29.06	2.3	Plain	20	1.86		3	Unidirectional	Parallel	Trapezoidal
	GR	B6a	D	Flake	Unretouch blank		0	19.42	26.83	4.89	Plain	13.25	4.04	71	3		Converging	Triangular
	GR	B6a	H	Flake	Unretouch blank		0	13.13	24.94	2.44	Facetted	19.43	2.02
	GR	B6a	D	Flake	Unretouch blank		1 to 10	38.72	30.24	13.55					4	Centripetal	Expanding
	GR	B6a	D	Flake	Unretouch blank		0	27.41	21.37	3.06	Plain	8.96	3.5				Parallel
	GR	B6a	D	Flake	Unretouch blank		0	29.99	18.02	7.98	Plain	13.91	6.35	66	3		Parallel	Triangular
	GR	B6a	D	Flake	Unretouch blank		0	28.67	23.82	4.91	Plain	9.52	3.21	57	3		Expanding	Triangular
	GR	B6a	D	Blade	Unretouch blank		1 to 10	28.53	14.81	7.22					3		Parallel	Triangular
	GR	B5b	D	Flake	Unretouch blank		1 to 10	20.35	33.69	10.04	Plain	21.2	8.16	42	4	Centripetal
	GR	B5b	D	Flake	Unretouch blank		0	17.05	29.2	5.68	Plain	10.48	2.6		4		Expanding	Trapezoidal
	GR	B5b	D	Flake	Unretouch blank		0	18.27	22.31	4.38	Dihedral	13.73	4.49	69	2		Circular	Lenticular
	GR	B5b	D	Flake	Unretouch blank		1 to 10	12.28	23.21	9.94	Plain	22.8	9.73	30	1	Unidirectional	Converging	Lenticular
	GR	B5b	Sandstone	Blade	Unretouch blank		0	25.82	14.09	5.32	Plain	10.52	6.06	76	2	Unidirectional	Parallel	Triangular
	GR	B5b	H	Blade	Unretouch blank		0	20.77	11.63	4.17	Plain	10.16	2.32		3	Unidirectional	Parallel	Trapezoidal
	GR	B5b	Quartz	Blade	Unretouch blank		1 to 10	22.25	20.3	6.95	Plain	10.53	2.86		3	Unidirectional	Parallel	Trapezoidal
	Hearth e in GR		D	Flake	Unretouch blank		0	20.66	20.93	7.16	Plain	21	7.6		2		Parallel	Triangular
	Hearth e in GR		D	Flake	Unretouch blank		0	12.16	22.73	2.98	Plain	5.29	1.73		3		Expanding
	GR2	B6a	Sandstone	Flake	Unretouch blank		0	52.23	48.02	8.06	Plain	36.37	7.92	72	3		Expanding	Trapezoidal
	GR2	B6a	Sandstone	Flake	Unretouch blank		0	21.25	26.87	5.85	Plain	19.22	5.62		4		Converging	Trapezoidal
	GR2	B6a	Sandstone	Flake	Unretouch blank		0	27.48	38.08	8.54	Plain	10.96	4.48		2		Expanding	Trapezoidal
	GR2	B6a	D	Flake	Unretouch blank		0	37.16	33.41	10.81	Plain	31.19	8.27		4	Unidirectional convergent	Parallel	Triangular
	GR2	B6a	D	Flake	Unretouch blank		0	28.78	27.58	6.66	Plain	13.68	3.25		2	Crossed	Circular	Triangular
	GR2	B6a	Quarzite	Flake	Unretouch blank		0	18.35	32.01	4.07	Plain	23.7	2.04		2	Unidirectional	Expanding	Triangular
	GR2	B6a	Quarzite	Flake	Unretouch blank		0	27.98	35.33	9.7	Cortical-plain	8.79	3.9		4		Expanding
	GR2	B6a	D	Flake	Unretouch blank		0	17.57	23.07	3.84	Plain	7.75	2.58		4		Expanding	Trapezoidal
	GR2	B6a	D	Flake	Unretouch blank		0	25.54	30.42	6.65	Plain	5.6	2.24		3	Subcentripetal	Expanding	Trapezoidal
	GR2	B6a	D	Flake	Unretouch blank		0	23.2	28.26	17.44	Cortical-plain	28.23	17.69		2		Converging	Triangular
	GR2	B6a	D	Flake	Unretouch blank		40 to 60	22.21	15.98	4.53	Plain	13.72	4.53		1	Unidirectional	Parallel	Lenticular
	GR2	B6a	D	Flake	Unretouch blank		0	27.03	26.27	4.69	Plain	6.36	2.57		5	Centripetal	Expanding
	GR2	B6a	D	Flake	Unretouch blank		10 to 40	16.17	29.31	6.6	Plain	22.81	9.03	31	2	Unidirectional		Lenticular
	GR2	B6a	D	Flake	Unretouch blank		0	19.19	20.08	3.72	Plain	6.97	1.69		2		Circular	Lenticular
	GR2	B6a	D	Flake	Unretouch blank		0	18.24	23.83	4.49	Plain	5.43	3.56	60			Expanding
	GR2	B6a	D	Blade	Unretouch blank		0	19.46	12.33	5.53	Plain	11.6	5.77		4	Crossed	Parallel	Triangular
	GR2	B6a	D	Blade	Core related by product	FCSC	0	22.38	12.39	5.55	Plain	7.26	2.16				Parallel	Right triangular
	GR2	B6a	Sandstone	Flake	Unretouch blank		0	25.4	24.62	12.35	Plain	16.67	6.05		6		Circular
	GR2	B6a	Sandstone	Flake	Unretouch blank		0	13.4	23.83	5.06	Dihedral	22.45	5.26		2		Converging	Lenticular
	GR2	B6a	Sandstone	Flake	Unretouch blank		0	17.33	22.74	6.69	Plain	17.89	6.79	70			Circular	Lenticular
	GR2	B6a	H	Flake	Unretouch blank		0	29.34	26.16	5.09	Broken						Expanding	Lenticular	Hinge
	Hearth C in GR	B5c	Sandstone	Flake	Unretouch blank		0	49.64	66.8	15.99	Plain	45.12	9.99		8		Expanding	Lenticular
	Hearth A in GR2	B5c	D	Flake	Unretouch blank		0	19.71	20.63	3.68	Broken				2		Circular	Triangular
	Hearth B in GR	B5a	D	Flake	Unretouch blank		0	23.18	21.02	7.3	Plain	13.65	3.87	77	6		Parallel	Trapezoidal
	Hearth B in GR	B5a	Sandstone	Flake	Unretouch blank		0	28.67	34.13	12.52	Plain	24.28	11.65				Expanding	Lenticular
	Hearth B in GR	B5a	Sandstone	Flake	Unretouch blank		0	21.78	33.2	8.09	Plain	19.85	7.76	74	2		Expanding	Triangular
	Hearth B in GR	B5a	Sandstone	Flake	Unretouch blank		0	17.54	20.57	4.95	Plain						Circular
	White ash below GR2	B6a	D	Flake	Unretouch blank		0	18.28	24.59	6.98							Expanding	Triangular
	GR2	B6b	D	Flake	Unretouch blank		0	19.46	24.59	4.07	Plain	16.52	3.56		4	Bidirectional	Converging	Trapezoidal
	GR2	B6b	D	Flake	Unretouch blank		0	19	20.83	4.97	Dihedral	11.42	2.69		3	Subcentripetal	Expanding	Triangular
	GR2	B6b	D	Flake	Unretouch blank		0	20.57	15.24	7.17	Plain	11.86	6.48		4		Parallel
	GR2	B6b	Sandstone	Flake	Unretouch blank		0	21.69	36.92	8.8	Plain	24.24	9.47	78	2	Unidirectional	Parallel	Trapezoidal
	GR2	B6b	Sandstone	Flake	Unretouch blank		0	41.31	26.78	11.25	Plain	16.71	9.63	62	2	Unidirectional	Parallel	Triangular
	GR2	B6b	Sandstone	Flake	Unretouch blank		0	16.94	20.7	4.91					2		Parallel
	GR2	B6b	H	Flake	Unretouch blank		0	13.21	22.94	2.96	Plain	7.75	1.99		3	Subcentripetal	Expanding	Trapezoidal
	GR2	B6b	H	Flake	Unretouch blank		0	19.75	17.11	3.06	Plain	6.45	1.81		3	Subcentripetal	Expanding	Triangular	Hinge
	GR2	B6b	D	Flake	Unretouch blank		10 to 40	22.66	19.25	6.01	Linear				3	Subcentripetal	Expanding	Triangular	Hinge
	Hearth B in GR2	B5a	Sandstone	Flake	Unretouch blank		0	16.85	25.83	6.67	Facetted	20.28	6.86	85	1		Parallel	Lenticular
	Hearth A in GR	B5d	D	Flake	Unretouch blank		1 to 10	23.82	28.42	6.56					3	Subcentripetal	Expanding	Triangular
	Hearth A in GR	B5d	D	Flake	Unretouch blank		0	19.6	28.03	9.37	Plain	24.5	8.75	30	5		Converging	Triangular
	Hearth A in GR	B5d	D	Blade	Unretouch blank		1 to 10	31	19.41	8.08	Cortical-plain	15.51	7.83	69	4	Unidirectional		Right triangular
	Hearth A in GR	B5d	D	Flake	Unretouch blank		1 to 10	18.06	22.65	5.83	Dihedral	18.06	6.05				Expanding	Lenticular
	Hearth A in GR	B5d	D	Flake	Unretouch blank		0	21.24	16.18	4.01	Plain
	Hearth A in GR	B5d	H	Flake	Unretouch blank		40 to 60	19.72	15.68	1.7	Plain	6.5	1.23		3	Unidirectional	Parallel
	GR	B5b	D	Blade	Unretouch blank		0	20.46	15.64	3.03	Plain	5.85	1.87		4	Centripetal	Parallel
	GR	B5b	D	Blade	Unretouch blank		0	21.29	12.47	5.18	Plain	6.74	1.94		3	Unidirectional	Parallel	Triangular
	GR	B5b	Sandstone	Flake	Unretouch blank		0	35.33	33.7	7.46	Broken				3	Subcentripetal	Expanding	Triangular
	Yellow ash hearth E in GR	B5a	D	Flake	Unretouch blank		0	25.38	44.65	11.49	Plain	31.77	12.26	42	4	Centripetal	Expanding	Trapezoidal
	Yellow ash hearth E in GR	B5a	D	Blade	Unretouch blank		0	16.18	7.03	2.44	Plain				2	Unidirectional	Parallel	Triangular
	Hearth B in GR2	B5a	D	Flake	Unretouch blank		1 to 10	18.91	19.44	2.9	Dihedral	15.11	3.03		1	Unidirectional	Expanding
	GR	B5d	D	Blade	Unretouch blank		0	23.72	16.53	4.21	Plain	9.06	2.23	64	4	Bidirectional	Parallel	Triangular
	White ash under GR2	B6a	D	Flake	Unretouch blank		0	18.95	15.86	4.71	Plain	12.03	3.93	60	2	Unidirectional	Converging
	White ash under GR2	B6a	D	Flake	Unretouch blank		0	18.03	13.45	3.76	Plain	6.08	2.12	53	3	Unidirectional		Triangular
	GR2	B5b	Quartz	Bipolar blank	Unretouch blank		0	15.99	6.42	3.68	Linear				4		Parallel	Trapezoidal
	Hearth e in GR	B5b	D	Flake	Unretouch blank		0	19.78	26.99	7.98	Plain	13.66	7.1	54	4	Subcentripetal	Expanding	Trapezoidal
	GR2	B6b	Quarzite	Flake	Unretouch blank		0	9.58	20.19	5.8	Plain	12.38	5.08	34	1	Unidirectional convergent
	GR2	B6b	D	Flake	Unretouch blank		0	11.27	21.29	6.51	Dihedral	15.93	6.47		1	Unidirectional convergent	Expanding	Right triangular
	GR2	B6b	H	Flake	Unretouch blank		0	17.34	28.03	5.19	Plain	13.77	3.36		3	Subcentripetal	Expanding	Triangular
	GR2	B5b	D	Flake	Unretouch blank		0	21.76	26.18	6.98	Plain	20.19	4.5	48	2	Unidirectional	Parallel	Trapezoidal
	GR2	B5b	D	Flake	Unretouch blank		0	16.53	23.5	8.62	Dihedral	23.33	9.08	61	5	Subcentripetal	Expanding	Trapezoidal
	GR2	B5b	D	Flake	Unretouch blank		0	23.41	21.45	6.84	Plain	17.47	5.4		9	Subcentripetal	Parallel	Trapezoidal
	GR2	B5b	D	Flake	Unretouch blank		0	23.54	14.87	4.13	Plain	9.27	5.1		6		Ovoid	Triangular
	GR2	B5b	D	Flake	Unretouch blank		0	17.74	19.41	4.02	Plain	10.39	2.94		6		Expanding
	GR2	B5b	D	Flake	Unretouch blank		0	14.6	22.94	4.37	Dihedral	19.46	4.53		3			Lenticular
	GR-H1-TOP	B4b	Sandstone	Flake	Unretouch blank		0	70.77	39.02	18.55	Plain	31.43	16.41	79	4	Unidirectional convergent	Parallel	Right triangular
	GR-H1-TOP	B4b	Sandstone	Flake	Unretouch blank		0	17.74	27.67	6.45	Plain	24.48	6.39	62	3			Lenticular
	GR	B4b	Sandstone	Flake	Unretouch blank		0	29.01	23.76	7.66	Plain	16.87	6.91	73	6	Subcentripetal	Parallel	Trapezoidal
	GR	B4b	Sandstone	Flake	Unretouch blank		0	18.15	23.69	4.74	Plain	16.63	4.74	89			Expanding	Lenticular
	GR	B4b	D	Flake	Unretouch blank		1 to 10	27.19	30.07	8.99	Plain	29.34	4.73	45	5	Centripetal	Parallel	Triangular
	GR	B4b	D	Flake	Unretouch blank		1 to 10	29.42	26.6	6.25	Plain	11.93	3.48	60	5	Unidirectional	Expanding	Triangular
	GR	B4b	D	Flake	Unretouch blank		0	18.9	20.22	3.77	Plain	7.02	3.44	81	4	Unidirectional	Circular	Triangular
	GR	B4b	D	Flake	Unretouch blank		0	28.57	25.65	10.49	Plain	18.37	4.51		4	Unidirectional convergent	Converging	Trapezoidal
	GR	B4b	D	Flake	Unretouch blank		0	21.52	19.31	4.25	Plain	14.28	3.52		5	Unidirectional convergent	Parallel	Trapezoidal
	GR	B4b	D	Flake	Unretouch blank		0	22.52	24.77	3.98	Broken				2	Unidirectional	Parallel	Triangular
	GR	B4b	D	Flake	Unretouch blank		0	21.07	26.77	5.09	Plain	11.97	5.3		3		Parallel	Triangular
	GR	B4b	D	Flake	Unretouch blank		0	15.22	20.79	4.5	Plain	8.95	3.31		5		Expanding	Trapezoidal
	GR	B5b	D	Flake	Unretouch blank		0	22.78	20.4	5.73	Plain	19.29	5.92	58	4	Unidirectional	Parallel	Triangular
	GR	B5b	D	Flake	Unretouch blank		0	13.03	26.23	6.39	Dihedral	24.24	6.85	45	3		Expanding	Lenticular
	GR	B5b	D	Blade	Unretouch blank		0	20.65	14.67	3.51	Plain	8.8	3.99	72	3	Unidirectional	Parallel	Triangular
	GR	B5b	H	Blade	Unretouch blank		0	27.81	20.81	3.54	Plain	6.2	2.27	70	5		Parallel	Triangular
	GR	B5b	H	Blade	Unretouch blank		0	21.43	10.53	1.93	Plain				6	Subcentripetal	Parallel	Trapezoidal
	GR	B5b	Quartz	Blade	Unretouch blank		0	30.78	15.15	5.54	Plain	5.64	2.42	59	5	Unidirectional	Parallel	Trapezoidal
	GR under H2	B4d	D	Flake	Unretouch blank		0	16.46	27.13	6.77	Broken				2		Expanding
	GR (TOP)	B4d	D	Flake	Unretouch blank		10 to 40	63.17	57.28	13.32	Plain	22.62	11.85	55	1	Unidirectional	Expanding	Triangular
	GR (TOP)	B4d	D	Flake	Unretouch blank		0	19.94	32.57	3.77	Dihedral	29.39	3.4	83	2	Unidirectional	Parallel	Trapezoidal
	GR (TOP)	B4d	D	Flake	Unretouch blank		0	30.7	33.73	8.06	Plain					Subcentripetal	Expanding	Trapezoidal
	GR (TOP)	B4d	D	Flake	Unretouch blank		0	44.57	36.49	9.46	Plain	18.81	6.26	84	4	Unidirectional	Parallel	Trapezoidal
	GR (TOP)	B4d	D	Flake	Unretouch blank		1 to 10	41.97	24.64	9.27	Plain	12.85	4.66	63	2	Unidirectional	Parallel	Trapezoidal
	GR (TOP)	B4d	D	Flake	Unretouch blank		0	68.24	34.38	6.58	Plain	17.3	4.54	62	4	Unidirectional convergent	Converging	Triangular
	GR (TOP)	B4d	D	Flake	Unretouch blank		0	25.07	26.28	3.63	Facetted	23.07	3.41	79			Converging	Triangular
	GR (TOP)	B4d	D	Blade	Unretouch blank		0	22.41	12.71	3.57	Facetted	6.32	3.77	89	2		Parallel	Triangular
	Hearth e in GR	B4c	D	Flake	Unretouch blank		0	33.65	26.04	8.75	Plain	11.43	5.3	57	4	Subcentripetal	Expanding	Triangular
	Hearth e in GR	B4c	H	Flake	Unretouch blank		0	19.89	15.05	2.71	Dihedral	10.78	3.32	65			Parallel	Lenticular
	H1-BASE-GR	B4a	Sandstone	Flake	Unretouch blank		0	17.57	20.65	3.53	Plain	7.79	2.85	54			Circular	Lenticular
	H1-BASE-GR	B4a	H	Flake	Unretouch blank		0	24.41	14.5	5.39	Facetted	13	5.6	86	3	Unidirectional	Parallel	Trapezoidal
	H1-BASE-GR	B4a	D	Blade	Unretouch blank		60 to 90	40.34	19.88	6.29	Plain	11.72	3.95	50	2	Unidirectional		Triangular
	H1-BASE-GR	B4a	D	Flake	Unretouch blank		0	33.79	35.96	8.59	Plain	13.39	4.82	51	3	Subcentripetal	Expanding	Triangular
	GR	B4c	D	Flake	Unretouch blank		10 to 40	34.57	49.76	14.32	Plain	38.06	14.15	57	2	Unidirectional	Parallel	Triangular
	GR	B4c	D	Flake	Unretouch blank		0	28.94	40.88	9.14	Cortical-plain	40.9	9.16	87	1	Unidirectional convergent	Expanding	Lenticular
	GR	B4c	D	Flake	Unretouch blank		0	33.53	42.68	9.93	Plain						Converging
	GR	B4c	D	Flake	Unretouch blank		0	28.39	23.05	4.9	Plain	9.46	5.16	79	4		Expanding	Triangular
	GR	B4c	D	Flake	Unretouch blank		0	37.8	51.14	10.86	Cortical-plain	17.57	6.97	68	3	Subcentripetal	Expanding	Lenticular
	Hearth e in GR	B4c	Sandstone	Flake	Unretouch blank		0	41.23	24.46	9.09	Plain	16.3	6.66	59	3	Subcentripetal	Parallel	Triangular
	Hearth e in GR	B4c	Sandstone	Flake	Unretouch blank		60 to 90	30.02	14.63	4.98	Broken				2	Unidirectional convergent	Parallel	Triangular
	Hearth e in GR	B4c	D	Flake	Unretouch blank		0	20.72	25.31	7.79	Plain	17.8	8.09	65	3	Subcentripetal	Expanding	Trapezoidal
	Hearth e in GR	B4c	H	Blade	Unretouch blank		0	29.32	19.93	4.3	Plain	7.05	2.58		3		Expanding	Triangular
	Hearth e in GR	B4c	H	Flake	Unretouch blank		0	12.89	20.61	2.62	Plain	5.55	1.14		3	Subcentripetal	Expanding	Lenticular
	GR under H1	B4b	Quarzite	Flake	Unretouch blank		0	27.15	22.87	5.22	Plain	12.18	3.4		2	Unidirectional	Parallel	Triangular
	GR under H1	B4b	H	Blade	Unretouch blank		0	19.02	10.95	2.67	Plain	8.68	3.11		3		Parallel	Triangular
	GR	B4a	Sandstone	Blade	Unretouch blank		0	47.05	27.18	6.78	Facetted	21.23	5.58	69	3	Unidirectional convergent	Parallel	Trapezoidal
	GR	B4a	Sandstone	Flake	Unretouch blank		0	21.4	33.08	6.81	Plain	20.21	6.3	71	3	Subcentripetal	Expanding	Lenticular
	GR	B4a	D	Blade	Unretouch blank		0	78.27	27.19	6.88	Plain	21.9	5.47	75	4	Bidirectional	Parallel	Trapezoidal
	GR	B4a	H	Flake	Unretouch blank		10 to 40	19.95	17.26	3.92	Plain	7	3.07	55	2	Unidirectional	Expanding	Trapezoidal
	H1-BASE-GR	B4b	D	Flake	Unretouch blank		0	37.71	26.1	6.39	Plain	12.28	3.46	57	4		Ovoid	Trapezoidal
	H2 in GR	B4b	Sandstone	Blade	Unretouch blank		0	57.68	20.84	10.49	Plain						Ovoid	Triangular
	H1-TOP-GR	B4a	D	Flake	Unretouch blank		0	29.79	28.4	7.68	Broken				3	Subcentripetal	Converging	Trapezoidal
	H1-TOP-GR	B4a	D	Flake	Unretouch blank		0	22.84	17.48	4.74	Plain	14.78	3.93	58	4		Parallel	Trapezoidal
	GR	B4b	D	Flake	Unretouch blank		0	27.97	38.54	10.11	Facetted	38.54	10.59	70			Converging	Lenticular
	GR	B4b	D	Flake	Unretouch blank		0	28.79	19.27	9.08	Plain	11.91	6.86	51	4		Parallel	Triangular
	GR	B4b	D	Blade	Unretouch blank		0	54.97	29.99	10.36	Plain	20.49	10.09	68	3		Parallel	Trapezoidal
	GR	B4b	Sandstone	Flake	Unretouch blank		0	22.64	15.93	5.07	Plain	10.1	3.5				Ovoid	Lenticular
	GR	B4b	Sandstone	Flake	Unretouch blank		0	23.71	20.97	7.8	Plain	9.81	3.97	83			Expanding	Triangular
	GR under rock	B4d	Sandstone	Flake	Unretouch blank		1 to 10	28.45	24.19	6.23	Plain	14.4	5.19	69	2	Unidirectional	Parallel	Triangular
	GR (TOP)	B4b	D	Flake	Unretouch blank		0	37.48	20.72	10.85	Linear							Triangular
	GR (TOP)	B4b	D	Flake	Unretouch blank		0	19.12	22.77	3.16	Plain	6.87	2.74		2	Unidirectional	Expanding	Lenticular
	Hearth e in GR	B4c	D	Flake	Unretouch blank		0	28.01	17.66	4.59	Plain	8.32	4.09		4		Parallel	Triangular
	Hearth e in GR	B4c	Sandstone	Flake	Unretouch blank		0	27.1	42.52	7.42	Plain	30.25	7.66	69			Expanding	Lenticular
	Hearth D in GR	B5d	D	Flake	Unretouch blank		10 to 40	20.81	27.11	7.26	Dihedral	22	6.32	57			Expanding	Triangular
	Hearth D in GR	B5d	D	Flake	Unretouch blank		1 to 10	26.37	35.14	6.84	Plain	6.72	1.71		2		Expanding	Lenticular
	GR	B5a	Sandstone	Flake	Unretouch blank		0	18.26	24.96	5.5	Plain	17.61	6.44	62	2	Unidirectional	Converging	Triangular
	GR	B5a	Sandstone	Flake	Unretouch blank		0	16.48	22.51	5.17	Plain	11.19	3.73	53	2		Expanding	Triangular
	GR2	B5d	Sandstone	Flake	Unretouch blank		0	37.16	30.91	10.26	Plain	7.23	5.48	56	4	Subcentripetal	Expanding	Triangular
	GR2	B5d	D	Flake	Unretouch blank		0	21.37	18.73	7.06	Plain	8.19	4.72	86	2		Expanding	Triangular
	GR2	B5d	D	Flake	Unretouch blank		0	21.53	24.64	5.04	Plain	2.7	1.5		4		Expanding	Triangular
	GR	B5a	Sandstone	Blade	Unretouch blank		0	23.83	20.85	5.58	Plain	7.59	2.99		3	Unidirectional convergent	Expanding	Triangular
	GR	B5a	D	Flake	Unretouch blank		0	15.94	19.3	5.37	Plain	13.26	5.91		2		Expanding	Triangular
	GR	B5a	D	Flake	Unretouch blank		1 to 10	17.28	17.57	4.94	Plain	8.8	3.04	77	2	Bidirectional	Expanding	Triangular
	GR	B5a	D	Flake	Unretouch blank		10 to 40	15.33	22.02	6.97	Plain	7.59	3				Expanding	Lenticular
	GR	B6b	Sandstone	Flake	Unretouch blank		0	39.71	30.35	10.66	Plain	28.83	9.87	50	5		Parallel	Trapezoidal
	GR	B6b	Sandstone	Flake	Unretouch blank		0	26.66	34.43	9.59	Plain	25.11	4.74	56	4	Unidirectional	Parallel	Trapezoidal
	GR	B6b	Sandstone	Flake	Unretouch blank		1 to 10	36.58	33.85	7.83	Linear				2		Expanding
	GR	B6b	D	Flake	Unretouch blank		1 to 10	24.31	20.42	8.82	Plain	9.22	4.06	37	3	Subcentripetal	Expanding	Triangular
	GR	B6b	D	Blade	Unretouch blank		1 to 10	33.1	19.05	7.21	Plain	8.61	3.26	59	5	Subcentripetal	Parallel	Triangular
	GR	B6b	D	Flake	Unretouch blank		0	25.89	25.2	5.12	Plain	8.78	5.52	63	3	Subcentripetal	Expanding	Triangular
	GR	B6b	D	Flake	Unretouch blank		0	21.06	22.02	4.42	Dihedral	14.05	3.55	60	3		Expanding	Lenticular
	GR	B5c	D	Flake	Unretouch blank		0	32.67	44.97	6.03	Cortical-plain	17.62	3.61	49	4	Subcentripetal	Expanding	Lenticular
	GR	B5c	D	Flake	Unretouch blank		0	18.16	25.7	7.29	Plain	10.34	3.56	40	3	Subcentripetal	Expanding	Triangular
	GR	B5c	Sandstone	Flake	Unretouch blank		0	17.01	21.71	7.87	Plain	18.67	8.01	55	2		Parallel	Triangular
	GR	B5c	D	Flake	Unretouch blank		0	15.18	20.78	4.54	Plain	10.48	4.01		2		Expanding	Triangular
	GR	B5c	D	Flake	Unretouch blank		1 to 10	22.89	23.71	5.15	Broken				2	Bidirectional	Expanding	Triangular
	GR	B5c	D	Flake	Unretouch blank		0	20.45	13.59	5.04	Cortical-plain	7.44	4.41		5		Expanding	Right triangular
	GR	B5c	Sandstone	Flake	Unretouch blank		0	32.37	54.03	10.15	Plain	28.52	10.33		3		Expanding	Trapezoidal
	GR	B5c	Sandstone	Flake	Unretouch blank		0	26.18	19.77	8.14	Plain	9.87	2.04		4	Centripetal	Parallel	Triangular
	GR	B5c	H	Flake	Unretouch blank		0	16.25	21.36	8.46	Plain	20.81	8.44	35	4		Converging	Trapezoidal
	GR	B5c	D	Blade	Unretouch blank		10 to 40	17.32	13.74	4.63	Cortical-plain	4.74	2.32		2	Unidirectional	Parallel	Triangular
	GR	B5c	D	Blade	Unretouch blank		0	18.95	9.83	2.48	Plain	3.24	1.34		3		Converging	Triangular
	GR	B5d	H	Flake	Unretouch blank		0	16.95	24.85	3.93	Plain	3.56	1.67		5		Expanding	Trapezoidal
	GR	B5d	D	Flake	Unretouch blank		0	21.36	19.88	7.82	Plain	13.19	6.01		3	Subcentripetal	Converging	Triangular
	GR	B6b	D	Flake	Unretouch blank		0	26.8	25.7	6.1	Plain	8.27	2.09	52	5		Parallel	Right triangular
	GR	B6b	D	Flake	Unretouch blank		0	15.83	29.86	5.86	Facetted	15.57	5.96				Expanding	Lenticular
	GR	B6b	D	Flake	Unretouch blank		0	18.37	18.3	3.95	Plain	9.44	3.97		2		Circular	Triangular
	GR	B6b	D	Blade	Unretouch blank		0	22.72	12.92	3.35					2	Unidirectional	Parallel	Triangular
	GR2	B5a	H	Flake	Unretouch blank		0	11.86	22.6	5.77	Plain	12.09	8.19		2		Expanding	Triangular
	GR2	B5a	D	Flake	Unretouch blank		0	18.84	21.8	6.38	Plain	12.21	3.84	61	3	Subcentripetal	Expanding	Triangular
	GR2	B5a	D	Flake	Unretouch blank		0	20.28	17.05	4.17	Broken				3	Crossed	Expanding	Triangular
	GR2	B5a	D	Flake	Unretouch blank		0	23.58	18.58	6.48	Plain	10.35	5.95		3		Ovoid	Triangular
	GR2	B5a	D	Flake	Unretouch blank		0	14.24	24.11	6.59	Plain	17.61	6.54	64	2	Unidirectional	Parallel	Trapezoidal
	GR	B6a	D	Flake	Unretouch blank		0	55.6	27.93	7.15	Facetted	19.09	6.91	73	3	Subcentripetal	Expanding	Trapezoidal
	GR	B6a	D	Flake	Unretouch blank		1 to 10	69.43	22.01	7.64	Facetted	16.03	6.21		4	Unidirectional convergent	Parallel	Trapezoidal
	GR	B6b	H	Flake	Unretouch blank		0	24.77	24.4	5.26	Dihedral	19.39	3.2		4	Unidirectional	Parallel	Triangular
	GR2	B6b	D	Flake	Unretouch blank		40 to 60	22.6	37.54	10	Plain	34.7	11.32	19	2	Unidirectional	Expanding
	GR2	B6a	D	Flake	Unretouch blank		0	34.22	53.01	11.1	Plain	14.73	5.23	31	3	Subcentripetal	Expanding
	GR2	B6a	D	Flake	Unretouch blank		0	35.26	36.97	6.44	Facetted	26.13	6.31	80		Crossed	Parallel	Lenticular
	GR	B6b	D	Flake	Unretouch blank		0	33.32	31.95	4.23	Plain	8.17	4.25
	GR	B6b	D	Blade	Unretouch blank		0	36.12	22.03	6.53	Cortical-plain	11.83	5.18	54	5		Converging
	GR	B6b	D	Flake	Unretouch blank		0	21.48	22.2	3.58	Plain	9.14	3.41		3			Triangular
	GR	B5c	Quarzite	Flake	Unretouch blank		0	42.65	30.65	16.22	Plain	28.08	10.71	70	2		Converging	Triangular
	GR	B5c	D	Flake	Unretouch blank		0	20.99	22.93	4.92	Plain	17.42	5.31		3	Crossed	Converging	Triangular
	GR	B5a	D	Blade	Unretouch blank		1 to 10	56.62	27.73	11.36	Plain	14.4	12.55	82	2	Unidirectional	Ovoid	Triangular
	GR	B5a	D	Blade	Unretouch blank		1 to 10	62.76	32.39	11.1	Plain	16.85	6.12	53	3	Unidirectional	Parallel	Triangular
	GR	B5c	D	Flake	Unretouch blank		0	19.52	28.7	8.03	Plain	23.04	8.06	74	3	Unidirectional	Expanding	Trapezoidal
	GR	B5a	D	Blade	Unretouch blank		0	57.16	23	8.25	Plain	8.75	3.16		5	Subcentripetal	Parallel	Trapezoidal
	GR	B5d	D	Flake	Unretouch blank		0	23.59	30.21	3.93	Cortical-plain	13.31	3.32				Expanding	Lenticular
	GR2	B6a	D	Blade	Unretouch blank		0
	GR	B5b	D	Flake	Unretouch blank		0	21.49	37.49	3.82	Dihedral	36.36	4.29		3	Subcentripetal		Trapezoidal
	GR	B5b	D	Flake	Unretouch blank		0	27.38	32.82	6.09	Dihedral	23.77	5.19				Expanding	Trapezoidal
	GR	B5b	D	Flake	Unretouch blank		0	29.65	30.86	7.54	Plain	5.77	3.38		2		Circular	Triangular
	H4 in GR	C6b	Quartz	Flake	Unretouch blank		100	34.33	22.82	7.24	Cortical-plain	5.25	2.27				Parallel	Trapezoidal
	H4 in GR	C6b	D	Flake	Unretouch blank		0	26.16	24.12	4.95	Plain	20.68	3.54		4	Crossed	Parallel	Trapezoidal
	H4 in GR	C6b	D	Flake	Unretouch blank		0	24.92	18.16	5.41	Plain	13.61	3.47		3	Unidirectional	Parallel	Trapezoidal	Hinge
	H4 in GR	C6b	D	Flake	Unretouch blank		0	19.42	22.02	4.52	Facetted	21.28	3.79		3		Parallel	Trapezoidal
	H4 in GR	C6b	D	Flake	Unretouch blank		0	18.97	24.33	7.22	Plain	16.93	6.92		5		Expanding	Triangular
	H4 in GR	C6b	Sandstone	Flake	Unretouch blank		0	28.57	49.53	11.99	Dihedral	42.53	12.57				Expanding
	GR	B6a	H	Blade	Unretouch blank		1 to 10	63.01	32.23	7.32	Broken				5	Crossed	Ovoid	Triangular
	GR	B6a	H	Blade	Unretouch blank		0	26.15	15.69	3.79	Plain	5.45	2.82		6		Expanding	Trapezoidal
	GR	B5a	H	Flake	Unretouch blank		10 to 40	23.33	23.11	4.94	Plain	7.99	3.9		3	Unidirectional	Expanding	Trapezoidal
	GR	B5a	H	Flake	Unretouch blank		1 to 10	15.19	30.1	4.09	Broken				3		Expanding	Trapezoidal
	GR	x	H	Blade	Unretouch blank		0	48.37	15.96	5.4	Facetted	14.86	4.05		7	Crossed	Parallel	Trapezoidal
	GR	x	H	Blade	Unretouch blank		0	43.61	13.42	2.35	Plain	6.01	1.91		4	Unidirectional	Parallel	Triangular
	GR	x	H	Blade	Unretouch blank		0	30.73	15.2	5.08	Broken				3	Unidirectional convergent	Parallel	Triangular
	GR	x	H	Blade	Unretouch blank		0	30.89	10.19	2.87	Plain				2	Unidirectional	Parallel	Triangular
	GR	B6b	D	Flake	Unretouch blank		1 to 10	29.38	40.38	9.5	Facetted	25.78	8.49		6	Unidirectional convergent	Expanding	Trapezoidal
	GR	B6b	D	Flake	Unretouch blank		1 to 10	34.21	24.71	6.87	Facetted	19.48	7.49		4	Unidirectional	Parallel	Trapezoidal
	GR	B6b	D	Flake	Unretouch blank		0	37.72	33.06	7.44	Plain	12.16	5.17		2	Unidirectional	Expanding	Triangular
	GR	B6b	D	Flake	Unretouch blank		0	31.1	44.33	11.51	Cortical-plain	11.12	4.22		4	Subcentripetal	Expanding	Triangular
	GR	B6b	D	Flake	Unretouch blank		0	31.58	37.13	6.92	Plain	9.92	3.51		4	Subcentripetal	Expanding	Trapezoidal
	GR	B6b	D	Blade	Unretouch blank		10 to 40	53.19	31.04	5.16	Dihedral	18.61	5.78		4	Unidirectional	Parallel	Trapezoidal
	GR	B6b	D	Flake	Unretouch blank		0	43.89	48.88	9.26					2	Unidirectional	Expanding	Right triangular
	GR	B6b	D	Blade	Unretouch blank		0	32.54	21.28	9.61	Plain	10.66	2.24		4	Subcentripetal	Parallel	Triangular
	GR	B6b	D	Flake	Unretouch blank		40 to 60	26.74	27.13	5.02	Dihedral	17.29	5.91		2	Unidirectional	Expanding
	GR	B5c	H	Blade	Unretouch blank		0	35.38	14.75	4.58	Plain	5.43	1.83		3	Unidirectional	Parallel	Triangular
	GR2	B5d	D	Flake	Unretouch blank		0	42.44	48.25	13	Broken				5	Subcentripetal	Expanding	Trapezoidal
	GR2	B5d	Sandstone	Flake	Unretouch blank		0	33.79	31.1	5.57	Plain	15.04	4.57		2	Unidirectional	Expanding	Triangular
	GR2	B5d	Sandstone	Flake	Unretouch blank		0	21.85	22.48	8.56	Plain	13.39	7.42				Expanding	Triangular
	GR	B5c	D	Blade	Unretouch blank		0	45.57	20.74	7.55	Plain	11.22	4.19		3	Bidirectional	Parallel	Triangular
	GR	B5c	D	Blade	Unretouch blank		1 to 10	45.13	22.35	5.94	Plain	10.56	4.84				Parallel	Right triangular
	GR	B5c	D	Flake	Unretouch blank		1 to 10	29.99	24.79	7.33	Cortical-plain	10.92	3.16		4		Parallel	Trapezoidal
	GR	B5b	D	Blade	Unretouch blank		1 to 10	71.49	33.68	5.47	Plain	11.29	5.72		1	Unidirectional convergent	Converging	Trapezoidal
	GR	B5a	D	Flake	Unretouch blank		0	31.36	45.43	12.63	Plain	22.18	6.23				Expanding	Trapezoidal
	GR	B5c	D	Flake	Unretouch blank		1 to 10	18.7	22.29	7.46	Plain	9.42	5.09				Expanding	Trapezoidal
	GR	B5c	D	Flake	Unretouch blank		0	20.7	19.1	3.16	Plain	11.7	2.65		3	Unidirectional	Parallel	Trapezoidal
	GR	B5b	H	Blade	Unretouch blank		1 to 10	35.26	16.79	4.91	Plain	6.75	2.38		3		Parallel	Triangular
	GR2	B6a	Sandstone	Blade	Unretouch blank		0	45.96	19.39	7.97	Plain	11.17	8.03
	Hearth b in GR	B5a	D	Flake	Unretouch blank		0	29.07	22.71	7.09	Dihedral	16.63	3.41		3	Unidirectional convergent	Circular	Triangular
	GR2	B5c	Sandstone	Flake	Unretouch blank		0	70.31	43.61	19.86	Plain	35.27	19.36		4		Parallel	Trapezoidal
	GR2	B5c	Sandstone	Flake	Unretouch blank		1 to 10	26.82	23.62	6.02	Plain	14.63	2.97		3	Unidirectional	Circular	Trapezoidal
	GR	B6b	H	Flake	Unretouch blank		0	26.3	26.49	6.45	Facetted	21	6.59		4		Expanding	Trapezoidal
	GR	B5a	H	Flake	Unretouch blank		0	21.85	18.14	3	Facetted	9	2.58		4	Crossed	Parallel	Triangular
	GR	B5c	H	Flake	Unretouch blank		60 to 90	15.67	27.38	4.63					1	Crossed	Expanding	Lenticular
	GR2		D	Blade	Unretouch blank		0	41.51	13.32	6.02	Plain	7.86	3.67		2	Crossed	Converging	Triangular
	GR2		D	Blade	Unretouch blank		0	33.28	14.37	2.18	Plain	7.99	1.66		3	Unidirectional	Parallel	Trapezoidal
	GR2	B6b	H	Blade	Unretouch blank		0	22.59	11.16	1.76	Plain	3.73	0.84		3		Parallel
	GR2	B6a	D	Blade	Unretouch blank		0	36.72	18.01	7.16	Plain	15.25	7.91		3		Parallel	Triangular
	GR2	B6b	H	Blade	Unretouch blank		0	35.8	16.7	5.04	Plain	7.69	2.19		4		Parallel	Trapezoidal
	GR2	B6b	H	Blade	Unretouch blank		0	32.05	16.93	4.47	Plain	8.52	2.01		3	Unidirectional	Parallel	Trapezoidal
	GR2	B6b	D	Blade	Unretouch blank		0	59.74	25.94	8.17	Cortical-plain	17.51	4.79		4	Unidirectional	Parallel	Trapezoidal
	GR2	B5b	D	Flake	Unretouch blank		0	38.94	47.37	9.51	Plain	32.78	9.67		3	Subcentripetal	Converging	Trapezoidal
	GR2	B5b	D	Flake	Unretouch blank		60 to 90	24.4	35.37	7.53	Plain	15.47	5.02		1	Unidirectional	Expanding	Triangular
	GR2	B5b	D	Blade	Unretouch blank		0	28.4	16.76	3.86	Facetted	12.49	4.45		2	Unidirectional convergent	Expanding	Triangular
	GR2	B5b	D	Flake	Unretouch blank		0	29.54	35.5	11.79
	GR2	B5b	D	Flake	Unretouch blank		0	34.06	27.68	8.67	Plain	18.09	9.27		2		Parallel	Triangular
	GR2	B5b	D	Flake	Unretouch blank		0	36.07	26.05	11.44	Plain	14.07	4.93		4		Parallel	Trapezoidal
	GR2	B5b	D	Flake	Unretouch blank		0	31.48	21.52	5.23	Dihedral	10.48	3.11		4	Subcentripetal	Ovoid	Triangular
	GR2	B5b	D	Flake	Unretouch blank		0	25.08	23.7	6.83	Plain	10.43	3.74		2	Unidirectional	Expanding	Triangular
	GR2	B5b	D	Flake	Unretouch blank		0	25.73	17.71	8.38	Plain	7.12	3.91				Expanding	Trapezoidal
	GR2	B5b	H	Flake	Unretouch blank		0	28.64	26.61	5.99	Dihedral	16.98	3.14		5	Centripetal	Circular	Triangular
	GR2	B5b	H	Flake	Unretouch blank		10 to 40	24.83	19.4	9.51	Plain	15.33	5.56		4	Centripetal	Parallel	Triangular
	GR2	B5b	H	Blade	Unretouch blank		0	29.52	16.7	2.3	Plain	6.25	1.94		2	Unidirectional	Parallel	Triangular
	GR2	B5b	H	Flake	Unretouch blank		0	23.66	18.56	4.7	Plain	7.22	2.21		3		Converging	Triangular
	GR2	B5b	H	Flake	Unretouch blank		0	23.17	18.05	4.46	Broken				4		Expanding	Trapezoidal
	GR2	B5b	H	Flake	Unretouch blank		10 to 40	23.25	17.44	3.06	Plain	7.24	1.7		2		Ovoid	Triangular
	GR2	B5b	H	Flake	Unretouch blank		0	16.28	20.61	4.12	Dihedral	8.12	3.71		3		Expanding
	GR2	B5b	D	Flake	Unretouch blank		0	26.93	22.34	4.85	Plain	6.5	3.11		3	Unidirectional	Expanding	Triangular
	GR2	B5a	H	Flake	Unretouch blank		0	25.66	15.25	5.04	Plain	10.83	3.81		4			Trapezoidal
	GR2	B5a	H	Flake	Unretouch blank		90 to 99	21.59	16.41	4.71	Plain	6.86	1.93
	GR2	B5a	D	Flake	Unretouch blank		0	23.21	27.37	6	Plain	23.11	6.87		2	Unidirectional	Expanding	Triangular
	GR2	B5a	D	Blade	Unretouch blank		0	26.38	18.48	6.64	Plain	9.43	3.76		4		Parallel	Right triangular
	GR2	B6b	D	Flake	Unretouch blank		0	22.12	20.88	5.08	Plain	10.13	4.37				Parallel	Triangular
	GR2	B6b	D	Flake	Unretouch blank		60 to 90	26.02	16.11	5.31	Plain	9.8	6.12		2	Subcentripetal	Parallel	Right triangular
	GR2	B6b	D	Flake	Unretouch blank		0	28.14	15.45	5.77	Plain	13.62	5.74		3		Converging	Triangular
	GR2	B5d	D	Flake	Unretouch blank		0	38.41	39.06	9.14	Plain	20.1	4.76		3	Unidirectional	Converging	Trapezoidal
	Hearth A in GR	B5d	D	Flake	Unretouch blank		1 to 10	35.82	36.4	9.82	Punctiform				2	Unidirectional	Converging	Triangular
	Hearth e in GR	B5b	H	Flake	Unretouch blank		0	24.67	21.02	8.44	Plain	18.02	8.1		5	Centripetal	Circular	Trapezoidal
	Hearth e in GR	B5b	D	Flake	Unretouch blank		0	45.41	44.67	9.46	Broken						Expanding	Triangular
	GR2	B5c	H	Blade	Unretouch blank		0	32.18	18.2	4.98	Plain	13.8	5.11		4	Unidirectional	Parallel	Trapezoidal
	Hearth A in GR	B5d	D	Flake	Unretouch blank		0	51.79	29.5	11.37	Facetted	26.15	11.67		3	Unidirectional	Parallel	Trapezoidal
	Hearth A in GR	B5d	H	Flake	Unretouch blank		0	41.81	22.93	8.93	Dihedral	21.39	8.08		3	Subcentripetal	Converging	Triangular
	GR2	B6a	D	Flake	Unretouch blank		0	13.04	19	6.13	Plain	17.14	6.68				Parallel	Lenticular
	YA HE GR	B5a	Sandstone	Blade	Unretouch blank		40 to 60	32.66	22.1	4.72	Plain						Parallel	Lenticular
	YA HE GR	B5a	D	Flake	Unretouch blank		0	26.72	18.33	3.55	Plain	15.39	1.59		3	Unidirectional convergent	Converging	Trapezoidal
	YA HE GR	B5a	H	Flake	Unretouch blank		0	23.86	34.4	4.9	Plain	29.54	5.89					Trapezoidal
	Ha in GR		D	Flake	Unretouch blank		0	39.56	55.76	5.15	Dihedral	26.79	4.4		3	Subcentripetal	Expanding	Trapezoidal
	Ha in GR		D	Flake	Unretouch blank		0	18.74	38.3	5	Dihedral	22.52	5.44		2		Expanding	Triangular
	Ha in GR		D	Flake	Unretouch blank		1 to 10	23.25	36.3	6.64	Plain	16.34	7.24		2		Parallel	Trapezoidal
	GR2	B6b	D	Flake	Unretouch blank		0	19.93	17.16	5.49	Plain	16.68	5.08		3	Unidirectional	Parallel	Trapezoidal
	GR2	B6b	D	Flake	Unretouch blank		60 to 90	19.76	20.28	4.34	Plain	10.85	2.86		3	Subcentripetal	Circular	Triangular
	Hearth e in GR		D	Flake	Unretouch blank		0	37.75	52.72	8.43	Plain	10.76	5.62		4	Subcentripetal	Converging	Trapezoidal
	Hearth e in GR		D	Flake	Unretouch blank		0	25.32	23.21	6.25	Plain	10.24	4.15		3	Bidirectional	Parallel	Triangular
	Hearth a in Gr		H	Flake	Unretouch blank		0	20.36	20.66	1.97	Broken				1		Circular
	Hearth a in GR		H	Flake	Unretouch blank		0	24.41	24.93	3.73	Dihedral	6.94	1.86		4	Subcentripetal	Expanding	Triangular
	Hearth on GR		D	Blade	Unretouch blank		0	34.68	20.65	8.74	Plain	14.58	5.14				Parallel	Triangular
	GR	B5b	H	Flake	Unretouch blank		0	25.7	24.53	4.35	Facetted	8.11	2.86		4	Unidirectional	Parallel	Triangular
	GR	B5b	H	Flake	Unretouch blank		0	26.28	18.19	4.7	Plain	6.45	1.44		3	Unidirectional	Parallel	Triangular
	GR	B5b	D	Flake	Unretouch blank		40 to 60	19.81	21.34	3.97	Plain	12.85	3.86		1	Unidirectional	Expanding	Triangular
	GR	B5a	D	Flake	Unretouch blank		0	32.8	27.72	8.49	Plain	25.3	10.19				Parallel	Trapezoidal
	GR	B5b	D	Flake	Unretouch blank		10 to 40	42.45	26.73	10.94	Plain	11.59	3.39					Triangular
	GR	B5b	D	Flake	Unretouch blank		0	42.14	31.8	6.88	Dihedral	13.34	3.23					Triangular
	GR	B5b	D	Flake	Unretouch blank		0	31.92	40.32	7.87	Facetted	24.94	7.96				Expanding
	GR	B5b	D	Flake	Unretouch blank		0	30.79	36.36	7.57	Lineal						Parallel	Trapezoidal
	GR	B5b	D	Flake	Unretouch blank		0	30.19	26.09	4.77	Cortical-plain	13.99	4.64		2	Crossed	Expanding	Triangular
	GR	B5b	D	Flake	Unretouch blank		0	35.65	28.66	7.69	Plain	11.68	5.56		4		Expanding	Trapezoidal
	GR	B5b	D	Flake	Unretouch blank		0	31.87	35.31	10.49	Plain	16.77	7.58		4		Expanding	Trapezoidal
	GR	B5a	H	Blade	Unretouch blank		10 to 40	53.17	11.44	7.54	Plain	6.78	2.88				Parallel	Triangular
	GR	B5a	D	Blade	Unretouch blank		0	32.6	17.36	3.96	Facetted	14.33	3.47		2	Unidirectional	Parallel	Trapezoidal
	GR2	B5b	D	Blade	Unretouch blank		0	42.42	17.32	3.65	Facetted	13.52	3.53		3	Unidirectional	Parallel	Trapezoidal
	GR2	B5b	H	Blade	Unretouch blank		0	49.56	20.61	6.76	Plain	13.75	4.17		4	Unidirectional	Parallel	Trapezoidal
	GR2	B5a	Quarzite	Blade	Unretouch blank		0	50.2	22.9	6.83	Plain	6.3	2.85		5	Centripetal	Parallel	Trapezoidal
	GR2	B5d	D	Blade	Unretouch blank		0	46.03	19.89	8.65	Facetted	15.71	5.14		3		Converging	Trapezoidal
	GR2	B5a	H	Blade	Unretouch blank		0	18.64	8.23	2.92	Facetted				5			Trapezoidal
	GR	B5c	D	Blade	Unretouch blank		0	66.44	21.28	8.02	Facetted	11.8	4.15		5		Parallel	Triangular
	GR	B5c	D	Blade	Unretouch blank		0	91.28	32.92	8.48	Plain	17.55	5.21		4	Unidirectional	Parallel	Trapezoidal
	Hearth B in GR	B5c	Sandstone	Blade	Unretouch blank		0	43.5	22.61	8.58	Plain	7.98	4.77		4		Parallel	Trapezoidal
	Hearth A in GR	B5d	Sandstone	Blade	Unretouch blank		0	42.21	26.12	5.64	Dihedral	20.83	5.08		6			Trapezoidal
	Hearth A in GR	B5d	H	Blade	Unretouch blank		0	54.07	26.91	6.84	Facetted	18.12	5.01		5	Bidirectional	Parallel	Trapezoidal
	GR	B6a	D	Flake	Unretouch blank		0	43.1	45.02	8.42							Expanding	Lenticular
	GR	B6a	D	Blade	Unretouch blank		0	46.14	31.38	9.17	Plain	19.91	8.71		3	Unidirectional	Parallel	Trapezoidal
	GR	B6a	D	Flake	Unretouch blank		0	35.41	29.21	10.73	Plain	14.79	6.45		3	Subcentripetal	Parallel	Triangular
	GR	b6A	d	Flake	Unretouch blank		0	29.7	40.37	5.13	Facetted	24.73	5.74		2		Expanding
	GR	B6a	D	Flake	Unretouch blank		0	29.49	26.08	5.85	Plain	12.63	4.13				Circular	Triangular
	GR	B6a	D	Flake	Unretouch blank		0	27.51	25.37	4.51	Dihedral	12.66	2.22		3		Circular	Trapezoidal
	GR	B6a	D	Flake	Unretouch blank		0	23.04	26.74	3.95	Plain	12.17	2.51		2		Expanding
	GR	B6a	D	Flake	Unretouch blank		0	24.34	30.27	6.54	Plain	18.84	5.58		3	Unidirectional	Parallel	Trapezoidal
	GR	B6a	D	Flake	Unretouch blank		0	34.14	27.07	7.25	Plain	18.76	4.7				Parallel
	GR	B5c	D	Blade	Unretouch blank		0	69.05	40.72	9.56	Facetted	13.49	4.64		3	Bidirectional	Parallel	Triangular
	GR	B5c	D	Flake	Unretouch blank		0	38.96	47.03	12.31	Plain	46.18	11.16		4		Converging
	GR	B5c	D	Flake	Unretouch blank		0	37.81	26.23	12.5	Facetted	22.28	12.32		4	Bidirectional	Parallel	Trapezoidal
	GR	B5c	D	Flake	Unretouch blank		0	31.45	35.62	13.67	Plain	26.62	13.92		3		Expanding	Triangular
	GR	B5c	D	Blade	Unretouch blank		0	31.74	16.38	3.16	Plain	4.26	1.31		3	Unidirectional	Parallel	Trapezoidal
	GR	B5c	D	Flake	Unretouch blank		0	28.11	36.13	12.8	Plain	16.11	7.9		3	Unidirectional convergent	Expanding	Trapezoidal
	GR	B5c	D	Flake	Unretouch blank		0	30.4	34.35	8.59	Plain	18.73	8.34	54	4		Expanding	Right triangular
	GR	B5c	D	Flake	Unretouch blank		1 to 10	26.08	18.6	5.07	Plain	9.28	4.44		2		Expanding	Triangular
	GR	B5c	D	Flake	Unretouch blank		0	27	28.04	5.17	Plain	10.97	3.01		2	Crossed	Converging	Triangular
	GR	B5c	D	Flake	Unretouch blank		0	14.03	24.71	4.44	Dihedral	15.33	4.82				Parallel	Lenticular
	GR	B5c	D	Flake	Unretouch blank		0	20.66	19.87	4.88	Plain	8.14	2.13		4	Unidirectional	Parallel	Triangular
	GR	B5c	D	Flake	Unretouch blank		0	16.74	24.12	4.43	Plain	11.39	3.71		2	Unidirectional	Expanding	Triangular
	GR	B5c	H	Blade	Unretouch blank		0	26.59	16.2	2.57	Broken				3	Unidirectional	Parallel	Trapezoidal
	GR	B5c	H	Blade	Unretouch blank		0	21.57	13.34	3.7	Plain	8.1	2.43		3	Unidirectional	Parallel	Triangular
	GR	B5c	CCS	Blade	Unretouch blank		1 to 10	29.46	15.57	5.42	Plain	4.76	1.35		3	Crossed	Parallel	Triangular
	GR2	B6a	D	Flake	Unretouch blank		0	56.9	34.82	11.8	Plain	12.05	3.8	57	3		Expanding	Trapezoidal
	GR2	B6a	D	Flake	Unretouch blank		0	43.04	30.81	8.78	Plain	19.3	8.34	53	3	Crossed	Parallel	Trapezoidal
	GR2	B6a	D	Flake	Unretouch blank		0	25.08	30.95	7.54	Dihedral	18.01	6.73	50	3	Crossed	Expanding	Triangular
	GR2	B6a	D	Flake	Unretouch blank		0	28.74	25.47	4.69	Plain	14.88	4.32	73	3	Subcentripetal	Expanding
	GR2	B5c	D	Blade	Unretouch blank		0	28.12	13.81	3.89	Broken				3	Unidirectional	Parallel	Trapezoidal
	GR2	B5c	D	Blade	Unretouch blank		0	23.37	14.67	3.72	Plain	3.37	1.66		3	Subcentripetal	Parallel	Triangular
	GR2	B5c	D	Blade	Unretouch blank		0	25	15.34	4.7	Plain	5.56	2.5	70	3		Parallel	Trapezoidal
	GR2	B5d	D	Flake	Unretouch blank		0	30.16	41.41	9.37	Broken				2		Parallel	Triangular
	GR2	B5d	D	Flake	Unretouch blank		0	38.97	23.71	12.82	Plain	18.13	12.47	75	3	Bidirectional	Converging	Triangular
	GR2	b5D	H	Flake	Unretouch blank		0	24.08	15.56	5.04	Plain	10.71	5.01	55	3	Unidirectional convergent	Parallel	Trapezoidal
	Gr2	B5d	D	Flake	Unretouch blank		0	17.04	24.85	7.47	Facetted	24.01	7.9	53	1	Unidirectional	Parallel	Lenticular
	GR2	B5d	D	Flake	Unretouch blank		0	23.96	25.84	5.94	Plain	14.71	3.33	60	4	Subcentripetal	Converging	Triangular
	GR2	B5a	D	Flake	Unretouch blank		1 to 10	40.65	25.38	7.61	Plain	14.19	4.56	67	3	Unidirectional	Parallel	Trapezoidal
	GR2	B6b	D	Flake	Unretouch blank		10 to 40	38.18	35.07	11.75	Plain	23.59	10.32	50	5	Bidirectional	Expanding	Trapezoidal
	GR2	B6b	D	Flake	Unretouch blank		0	23.88	24.46	6.02	Plain	21.15	6.51	61	3		Parallel	Trapezoidal
	GR2	B6b	D	Flake	Unretouch blank		0	16.66	25.07	3.52	Facetted	15.27	4.68	41			Expanding	Lenticular
	GR2	B5c	D	Flake	Unretouch blank		0	32.87	19.45	4.43	Plain	13.29	4.61	47	2	Bidirectional	Parallel	Triangular
	GR2	B5c	D	Blade	Unretouch blank		0	40.36	22.53	3.76	Plain	17.57	3.21	83	5	Unidirectional	Parallel	Trapezoidal
	GR2	B5a	D	Flake	Unretouch blank		0	20.35	33.28	4.94	Plain	12.12	3.42	70				Trapezoidal
	Hearth A in GR2	x	D	Flake	Unretouch blank		0	38.22	52.07	10.35	Dihedral	21.9	7.4	75	4	Subcentripetal	Expanding	Trapezoidal
	Hearth A in GR2	x	D	Flake	Unretouch blank		0	32.64	24.04	4.49	Plain	20.75	5.23	79	3	Crossed	Parallel	Trapezoidal
	Hearth A in GR2	x	D	Flake	Unretouch blank		10 to 40	37.51	44.19	8.07	Plain	22.4	7.6	73	3	Unidirectional	Expanding	Triangular
	Hearth A in GR2	x	D	Flake	Unretouch blank		0	24.34	21.34	6.34	Plain	15.18	5.8	67	4	Crossed	Parallel	Right triangular
	Hearth C in GR2	B5d	D	Flake	Unretouch blank		0	20.02	30.95	5.45	Plain	10.49	5.85	60			Expanding
	Hearth C in GR2	B5d	D	Blade	Unretouch blank		60 to 90	37.37	22.04	8.56	Plain	13.6	6.58	57	3	Crossed	Expanding	Triangular
	Hearth C in GR2	B5d	D	Flake	Unretouch blank		0	21.84	31.61	7.45	Dihedral	21.83	7.05	61	2	Unidirectional	Parallel	Triangular
	Hearth B in GR2	B5a	D	Flake	Unretouch blank		1 to 10	19.09	31.99	5.68	Cortical-plain	23.92	5.91	74	1	Bidirectional	Expanding	Lenticular
	Hearth B in GR2	B5a	D	Flake	Unretouch blank		40 to 60	35.14	28.73	9.65	Facetted	26.81	9.47	60	2	Unidirectional	Converging	Triangular
	Hearth Bin GR2	B5a	D	Flake	Unretouch blank		0	18.52	28.75	4.19	Plain	12.59	3.99	69	1	Unidirectional	Expanding	Trapezoidal
	Hearth B in GR2	B5a	D	Flake	Unretouch blank		1 to 10	36.79	27.61	8.38	Plain	14.18	7.34	59	3	Unidirectional	Expanding	Triangular
	Hearth B in GR2	B5a	D	Flake	Unretouch blank		10 to 40	42.63	28.34	10.95	Plain	17.88	7.33	55	3	Unidirectional	Parallel	Trapezoidal
	Hearth B in GR2	B5a	D	Flake	Unretouch blank		0	26.37	24.35	8.06	Plain	8.36	4.31	70	5	Subcentripetal	Expanding	Trapezoidal
	Hearth B in GR2	B5a	H	Flake	Unretouch blank		60 to 90	16.11	22.87	3.23	Cortical-plain				1	Bidirectional	Expanding	Lenticular
	Hearth B in GR2	B5a	D	Flake	Unretouch blank		0	39.54	24.1	7.62	Plain	14.91	6.01	54			Parallel	Trapezoidal
	Hearth B in GR2	B5a	D	Flake	Unretouch blank		0	25.82	22.12	5.53	Facetted	11.97	4.25		3	Subcentripetal	Parallel	Trapezoidal
	Hearth A in GR2	x	D	Flake	Unretouch blank		10 to 40	39.07	25.93	10.6	Plain	17.24	8.48	44	2	Unidirectional	Parallel	Triangular
	Hearth B in GR2	B5a	D	Flake	Unretouch blank		0	20.85	39.99	4.72	Plain	30.25	6.36	76	2	Unidirectional	Expanding
	Hearth B in GR2	B5a	H	Flake	Unretouch blank		0	20.26	15.47	3.91	Facetted	8.49	4.07		2	Unidirectional	Expanding	Triangular
	Hearth C in GR2	B5d	D	Flake	Unretouch blank		0	19.75	21.3	6.62	Dihedral	15.8	6.52		2	Unidirectional	Parallel	Triangular
	Hearth A in GR2	x	D	Flake	Unretouch blank		0	19.63	20.14	3.54	Plain	9.52	2.83				Expanding	Lenticular
	Hearth A in GR2	x	D	Flake	Unretouch blank		0	24.17	17.75	2.84	Plain	5.28	2.38				Expanding	Triangular
	Hearth A in GR2	x	D	Blade	Unretouch blank		0	22.96	10.84	3.16	Plain	4.89	1.76		2	Unidirectional	Parallel	Triangular
	Hearth C in GR2	B5d	H	Flake	Unretouch blank		0	16.69	26.29	5.16	Facetted	24.18	5.52
	Hearth C in GR2	B5d	H	Blade	Unretouch blank		0	23.84	16.15	5.84	Plain	9.37	3.68				Parallel	Triangular
	Hearth C in GR2	B5d	H	Flake	Unretouch blank		0	16.54	23.29	5.31	Plain	23.33	5.55
	GR	B5a	Quartz	Flake	Unretouch blank		0	15.86	15.17	5.24	Plain	4.15	3.94		2	Crossed	Expanding
	GR	B6b	Quartz	Flake	Unretouch blank		40 to 60	20.66	9.29	9.28	Plain	4.95	6.24				Converging	Triangular
	GR	B5c	Quartz	Flake	Unretouch blank		0	20.52	23.9	8.08	Plain	21.98	7.84				Parallel
	Hearth e in GR	x	Quartz	Flake	Unretouch blank		0	14.04	22.19	5.58	Plain	15.95	5.54		2	Unidirectional	Expanding	Triangular
	GR2	B5d	Quartz	Flake	Unretouch blank		0	14.99	14.31	11.96	Plain	13.3	10.84		4		Parallel	Triangular
	GR2	B5d	Quartz	Flake	Unretouch blank		0	20.52	14.52	8.55	Plain	9.82	4.29
	GR2	B5c	Quartz	Flake	Unretouch blank		0	13.16	12.35	4.77
	GR2	B5c	Quartz	Flake	Unretouch blank		0	8.52	14.8	2.66	Dihedral
	GR2	B6b	Quartz	Flake	Unretouch blank		0	18.54	16.57	4.47	Dihedral	11.91	4.52		2	Unidirectional	Parallel	Triangular
	GR2	B6b	Quartz	Flake	Unretouch blank		0	18.02	10.57	5.51	Plain						Parallel	Right triangular
	GR	B6b	Quartz	Flake	Unretouch blank		0	32.13	20.75	10.79	Broken						Expanding	Trapezoidal
	GR	B6a	Quartz	Flake	Unretouch blank		40 to 60	28.78	19.26	11.75	Plain	10.07	6.89		2	Unidirectional	Parallel	Right triangular
	GR	B6a	Quartz	Blade	Unretouch blank		0	33.28	17.49	7.37	Lineal				3	Unidirectional	Parallel	Trapezoidal
	GR	B6a	Quartz	Flake	Unretouch blank		0	14.62	12.44	7	Plain	9.17	4.86		3			Triangular
	GR	B6a	Quartz	Flake	Unretouch blank		0	14	18.08	3.21	Plain	8.4	2.64				Expanding	Trapezoidal
	GR	B6a	Quartz	Flake	Unretouch blank		0	11.84	15.24	5.6	Plain	11.44	4.95
	GR	B6a	Quartz	Flake	Unretouch blank		0	15.96	10.08	4.51	Broken					4	Parallel	Trapezoidal
	GR	B6a	Quartz	Flake	Unretouch blank		0	16.15	10.74	3.39	Punctiform						Parallel	Right triangular
	GR	B6a	Quarzite	Blade	Unretouch blank		0	14.48	6.36	2.35	Lineal					Unidirectional	Parallel	Triangular
	GR2	C4a	Quartz	Flake	Unretouch blank		0	27.65	18.5	6.49	Broken				3	Bidirectional	Parallel	Triangular
	GR2	B5c	Quartz	Blade	Unretouch blank		0	23.23	15.27	8.09	Plain				3	Bidirectional	Parallel	Triangular
	GR	B5c	Quartz	Flake	Unretouch blank		0	22.56	16.06	6.3	Broken				2	Unidirectional	Parallel	Triangular
	GR2	B5c	Quartz	Blade	Unretouch blank		0	15.59	9.15	2.87							Expanding	Trapezoidal
	GR2	B5a	Quartzite	Flake	Unretouch blank		40 to 60	19.76	29.92	10.11	Plain	24.3	8.29		1	Unidirectional	Circular	Triangular
	GR2	B5a	Quartz	Blade	Unretouch blank		0	12.76	8.78	2.84	Plain				2		Parallel	Triangular
	GR2	B5a	Quartz	Blade	Unretouch blank		0	23.65	11.88	3.46	Broken					Crossed	Parallel	Triangular
	GR2	B6a	Quartz	Flake	Unretouch blank		1 to 10	18.34	18.67	6.49	Plain	6.76	2.32		2	Crossed	Circular
	Hearth A In GR	x	Quartz	Blade	Unretouch blank		0	15.04	9.37	3.18	Broken				2	Unidirectional	Parallel	Triangular
	GR under rock	C6c	H	Flake	Unretouch blank		10 to 40	24.27	25.99	4.25	Plain	12.74	2.39		2	Unidirectional	Expanding	Trapezoidal
	GR under rock	C6c	H	Flake	Unretouch blank		0	21.46	27.97	3.39	Plain	15.56	4.75		3	Unidirectional	Converging
	GR under rock	C6c	D	Flake	Unretouch blank		0	52.21	47.27	11.39	Plain	27.24	9.24		3	Unidirectional	Parallel
	GR under rock	C6c	D	Flake	Unretouch blank		100	24.24	41.85	8.12	Cortical-plain						Expanding
	GR under rock	C6c	D	Flake	Unretouch blank		0	49.9	42.99	14.24	Plain	9.23	7.95	59	4	Subcentripetal	Expanding	Trapezoidal
	GR under rock	C6c	D	Flake	Unretouch blank		1 to 10	38.8	26.58	6.32	Plain	16.33	4.88	67	3	Unidirectional	Parallel	Trapezoidal
	GR under rock	C6c	D	Flake	Unretouch blank		0	34.79	20.72	7.19	Broken			75	3	Unidirectional	Parallel	Triangular
	GR under rock	C6c	D	Blade	Unretouch blank		0	44	19.62	6.39	Plain	9.32	3.68	68	3		Parallel	Right triangular
	GR under rock	C6c	D	Flake	Unretouch blank		0	30.97	24.61	4.17	Plain	7.45	3.19		3		Expanding	Triangular
	GR under rock	C6c	D	Flake	Unretouch blank		0	25.1	22.33	3.95	Plain	7.25	1.48		3	Unidirectional	Circular	Triangular
	GR under rock	C6c	D	Blade	Unretouch blank		60 to 90	42.16	26.25	8.46	Cortical-plain
	GR under rock	C6c	D	Flake	Unretouch blank		0	17.39	33.7	8.44	Cortical-plain	26.48	7.83	59	2	Unidirectional	Parallel	Triangular
	GR under rock	C6c	D	Flake	Unretouch blank		0	32.22	22.43	7.78	Plain	9.77	3.67	62	2	Unidirectional	Expanding	Triangular	Hinge
	GR under rock	C6c	D	Blade	Unretouch blank		0	34.79	16.59	3.03	Plain	6.35	1.56		2	Unidirectional	Parallel	Triangular
	GR under rock	C6c	D	Flake	Unretouch blank		0	30.29	17.24	3.87	Plain	8.8	3.36	66	2	Unidirectional	Parallel	Triangular
	GR under rock	C6c	D	Flake	Unretouch blank		0	22.86	27.32	5.43	Plain	14.05	5.02	65			Expanding	Trapezoidal
	GR under rock	C6c	D	Flake	Unretouch blank		0	15.46	33.61	5.04	Plain	18.09	4.45	61	5	Crossed	Expanding	Trapezoidal
	GR under rock	C6c	D	Flake	Unretouch blank		90 to 99	20.06	23.71	7.66	Cortical-plain	21.24	7.6	80			Parallel
	GR under rock	C6c	D	Flake	Unretouch blank		0	16.79	26.98	5.83	Cortical-plain	15.1	6.55	50	3		Expanding	Right triangular
	GR under rock	C6c	D	Flake	Unretouch blank		0	17.99	21.75	2.69	Plain	8.55	1.84		3		Parallel	Trapezoidal
	GR under rock	C6c	D	Flake	Unretouch blank		60 to 90	18.59	23.66	7.01	Plain	13.89	3.81	43	2	Unidirectional
	GR under rock	C6c	D	Flake	Unretouch blank		0	23.66	19.61	6.54	Plain	12.33	4.42
	GR under rock	C6c	D	Flake	Unretouch blank		0	21.96	20.2	3.08	Plain	9.84	1.86				Parallel
	GR under rock	C6c	D	Flake	Unretouch blank		0	18.99	18.59	5.51	Plain	13.2	5.8
	GR under rock	C6c	Quarzite	Flake	Unretouch blank		0	26.16	22.4	3.8	Dihedral	8.02	2.37		2	Unidirectional	Expanding	Triangular
	GR under rock	C6c	D	Flake	Unretouch blank		0	20.07	19.1	4.01	Dihedral	13.43	1.99
	GR under rock	C6c	Sandstone	Flake	Unretouch blank		0	23.62	21.05	5.75	Plain
	GR under rock	C6c	D	Blade	Unretouch blank		0	48.2	21.26	9.05	Plain	19.31	6.33		4		Parallel	Trapezoidal
	GR under rock	C6c	D	Flake	Unretouch blank		10 to 40	29.69	32.06	6.99	Plain	20.38	5.91		3	Unidirectional	Expanding	Trapezoidal
	GR under rock	C6c	D	Blade	Unretouch blank		10 to 40	36.93	21.74	5.01	Plain	7.85	2.89		3	Subcentripetal	Parallel	Triangular
	GR under rock	C6c	D	Flake	Unretouch blank		0	49.36	32.95	6.91	Plain	19.54	5.13				Parallel	Trapezoidal
	GR under rock	C6c	D	Flake	Unretouch blank		0	29.18	31.11	5.26	Plain	10.52	4.29				Expanding	Right triangular
	GR under rock	C6c	Sandstone	Blade	Unretouch blank		0	47.02	23.45	7.61	Plain	12.98	5.31		2	Unidirectional	Parallel	Triangular
	GR under rock	C6c	D	Flake	Unretouch blank		0	45.63	32.87	11.44	Plain	19.51	5.84		3	Unidirectional	Ovoid	Triangular
	GR under rock	C6c	D	Flake	Unretouch blank		0	30.85	22.81	2.97	Plain	13.67	3.27		4		Parallel
	GR under rock	C6c	D	Flake	Unretouch blank		0	25.41	29.34	6.59	Broken				4	Subcentripetal	Circular
	GR under rock	C6c	D	Flake	Unretouch blank		0	19.18	26.55	3.5	Dihedral	18.01	2.86		2		Parallel
	GR under rock	C6c	D	Flake	Unretouch blank		40 to 60	30.87	15.65	5.97	Broken				1	Unidirectional	Parallel	Trapezoidal
	GR under rock	C6c	D	Flake	Unretouch blank		0	18.07	23.56	5.12	Plain	23.51	4.92		3	Unidirectional	Parallel	Trapezoidal
	GR under rock	C6c	D	Flake	Unretouch blank		1 to 10	16.13	21.37	8.7	Cortical-plain	9.25	5.03		3	Subcentripetal	Expanding	Triangular
	GR under rock	C6c	D	Flake	Unretouch blank		0	21.14	14.77	3.08	Plain	8.59	3.35		2	Unidirectional	Expanding	Triangular
	GR under rock	C6c	H	Flake	Unretouch blank		0	32.28	29.59	5.92	Facetted	14.8	5.1		2	Unidirectional	Circular	Triangular
	GR under rock	C6c	H	Blade	Unretouch blank		60 to 90	48.74	25.59	5.64	Facetted	9.82	4.05		1	Unidirectional	Ovoid	Trapezoidal
	GR under rock	C6c	H	Blade	Unretouch blank		1 to 10	42.51	26.22	5.57	Facetted	12.03	2.14		4	Unidirectional	Parallel	Trapezoidal
	GR under rock	C6c	H	Blade	Unretouch blank		0	40.53	32.36	5.03	Plain	6.91	3.12				Parallel
	GR under rock	C6c	H	Flake	Unretouch blank		0	19.94	27.15	3.22	Plain	7.61	3.37		3	Unidirectional	Parallel	Trapezoidal
	GR under rock	C6c	H	Flake	Unretouch blank		0	16.74	24.89	7.95	Facetted	14.99	6.71		3	Bidirectional	Expanding	Trapezoidal
	GR	C6c	D	Blade	Unretouch blank		0	50.91	25.62	5.38	Plain	6.96	4.96		3	Crossed	Parallel	Triangular
	GR	C6c	D	Flake	Unretouch blank		0	35.61	26.95	6.95	Plain	13.95	6.07		4	Crossed	Expanding	Trapezoidal
	GR	C6c	D	Flake	Unretouch blank		0	50.67	33.52	8.21	Plain	6.68	1.96				Expanding	Trapezoidal
	GR	C6c	D	Flake	Unretouch blank		10 to 40	40.65	52.44	15.09	Cortical-plain	36.34	10.14		4		Expanding	Triangular
	GR	C6c	D	Flake	Unretouch blank		40 to 60	61.94	57.01	15.56	Plain	26.87	10.69		1	Unidirectional	Parallel	Triangular
	GR	C6c	D	Flake	Unretouch blank		40 to 60	28.62	46.86	6.15	Facetted	22.43	6.74		2	Unidirectional	Parallel	Lenticular
	GR	C6c	D	Blade	Unretouch blank		0	51.2	35.37	6.56	Facetted	14.98	3.61		3	Subcentripetal	Parallel	Triangular
	GR	C6c	D	Blade	Unretouch blank		0	52.28	25.2	5.86	Plain	8.19	2.83		3	Unidirectional	Parallel	Trapezoidal
	GR	C6c	D	Blade	Unretouch blank		0	45.38	21.69	5.34	Facetted	11.4	4.68		3	Unidirectional	Parallel	Triangular
	GR	C6c	D	Flake	Unretouch blank		0	28.78	28.42	5.04	Plain	26.2	4.97		3	Unidirectional	Parallel	Triangular
	GR	C6c	D	Flake	Unretouch blank		40 to 60	35.63	30.87	7.13	Plain	29.84	7.08		4	Bidirectional	Parallel	Triangular
	GR	C6c	D	Flake	Unretouch blank		0	28.12	36.29	11.3	Plain	21.09	8.39		3	Subcentripetal	Parallel	Trapezoidal
	GR	C6c	D	Flake	Unretouch blank		0	20.88	27.53	5.55	Facetted	21.23	5.81		1		Converging	Lenticular
	GR	C6c	D	Flake	Unretouch blank		0	22.39	15.94	5.42	Plain	14.52	5.6		3	Unidirectional	Parallel	Trapezoidal
	GR	C6c	D	Flake	Unretouch blank		0	29.72	23.73	10.36	Plain	7.4	4.75		4	Subcentripetal	Expanding	Triangular
	GR	C6c	D	Flake	Unretouch blank		0	23.44	29.25	3.72	Plain	5.87	1.55		3		Expanding	Triangular
	GR	C6c	D	Flake	Unretouch blank		0	29.68	20.55	4.88	Plain	8.01	4.14		3	Crossed	Ovoid	Right triangular
	GR	C6c	D	Flake	Unretouch blank		0	22.56	12.25	4.08	Cortical-plain	3.48	1.56		2	Unidirectional	Parallel	Triangular
	GR	C6c	D	Flake	Unretouch blank		0	23.91	18.54	3.95	Plain	9.43	2.52		4	Unidirectional convergent	Ovoid	Triangular
	GR	C6c	D	Flake	Unretouch blank		0	18.24	26.44	5.16	Cortical-plain	22.13	5.74		2	Unidirectional	Parallel	Lenticular
	GR	C6c	D	Blade	Unretouch blank		0	26.04	18.91	4.12	Plain	7.48	3.35		4	Subcentripetal	Parallel	Triangular
	GR	C6c	D	Flake	Unretouch blank		0	17.06	24.45	4.75	Cortical-plain	11.25	4.85		2	Unidirectional	Expanding	Triangular
	GR	C6c	D	Flake	Unretouch blank		1 to 10	10.19	21.76	5.25	Cortical-plain	18.85	5.66		3		Parallel	Trapezoidal
	GR	C6c	D	Flake	Unretouch blank		0	18.97	22.1	3.48	Dihedral	12.07	3.53		4		Expanding
	GR	C6c	D	Flake	Unretouch blank		0	19.38	20.53	2.55	Dihedral	8.71	2.05		4	Unidirectional convergent	Circular
	GR	C6c	D	Blade	Unretouch blank		0	20.32	11.33	2.58	Facetted	11.04	2.73		3	Unidirectional	Parallel	Trapezoidal
	GR	C6c	H	Flake	Unretouch blank		1 to 10	55.48	31.13	13.16	Plain	26.25	10.92		2	Crossed	Parallel	Trapezoidal
	GR	C6c	H	Flake	Unretouch blank		1 to 10	13.4	28.21	3.81	Plain	12.73	2.7		1	Unidirectional	Expanding
	GR	C6c	H	Flake	Unretouch blank		90 to 99	27.42	26.43	8.98	Plain	6.16	2.93				Expanding	Triangular
	GR	C6c	D	Flake	Unretouch blank		0	18.95	22.15	7.07	Plain	20.24	7.01		4	Unidirectional	Parallel	Trapezoidal
	GR	C6c	Sandstone	Flake	Unretouch blank		0	45.63	38.02	11.8	Plain	24.64	11.26				Parallel	Triangular
	GR	C6c	Sandstone	Blade	Unretouch blank		0	35.78	22.96	8.46	Plain	15.83	7.41		3	Subcentripetal	Parallel	Triangular
	GR	C6c	Sandstone	Flake	Unretouch blank		0	25.35	26.52	6.33	Facetted	23.33	6.81		2	Unidirectional convergent	Circular	Triangular
	GR	C6c	Sandstone	Flake	Unretouch blank		0	20.83	21.53	8.31	Plain	19.68	9.79		2	Unidirectional	Parallel	Triangular
	GR	C6c	Sandstone	Flake	Unretouch blank		0	27.12	29.2	9.26	Plain	13.06	5.97				Expanding	Right triangular
	GR	C6c	Sandstone	Flake	Unretouch blank		0	16.01	23.54	3.63	Plain	17.96	3.3		3	Unidirectional	Expanding	Trapezoidal
	GR	C6c	D	Blade	Unretouch blank		1 to 10	40.31	25.51	4.54	Plain	10.08	3.42		4		Parallel	Trapezoidal
	GR	C6c	D	Flake	Unretouch blank		0	22.2	24.99	4.04	Plain	8.79	2.36				Circular
	GR	C6c	D	Flake	Unretouch blank		0	26.68	35.29	7.91	Cortical-plain	24.45	6.79		4	Unidirectional	Converging	Trapezoidal
	GR	C6c	D	Flake	Unretouch blank		10 to 40	22.51	23.96	9.58	Plain				3		Parallel	Trapezoidal
	GR	C6c	D	Flake	Unretouch blank		0	43.99	38.01	8.22	Plain	25.62	4.73		4	Unidirectional convergent	Expanding	Trapezoidal
	GR	C6c	D	Flake	Unretouch blank		0	21.96	29.77	7.36	Plain	15	3.02		3	Unidirectional	Expanding	Triangular
	GR	C6c	D	Flake	Unretouch blank		0	40.62	47.04	23.49	Plain	36.95	24.42		6	Crossed	Parallel	Trapezoidal
	GR	C6c	D	Flake	Unretouch blank		0	22.64	24.67	5.57	Cortical-plain	13.74	4.98		3	Unidirectional	Expanding	Trapezoidal
	GR	C6c	D	Flake	Unretouch blank		90 to 99	22.8	31.71	5.05	Dihedral	23.18	5.2				Expanding
	GR	C6c	H	Blade	Unretouch blank		1 to 10	30.53	27.43	5	Plain	7.5	1.88		4	Unidirectional convergent	Parallel	Triangular
	GR	C6c	D	Flake	Unretouch blank		0	15.25	27	4.48	Cortical-plain	14.27	4.32		2		Expanding	Triangular
	GR	C6c	D	Flake	Unretouch blank		0	20.09	28.74	7.61		19.45	8.74	62	2	Subcentripetal	Expanding	Triangular
	GR	C6c	D	Flake	Unretouch blank		0	19.03	24.47	5.22	Plain	7.84	2.57		3		Parallel	Triangular
	GR	C6d	D	Flake	Unretouch blank		0	19.21	29.06	6.47	Plain	8.88	3.46				Expanding	Trapezoidal
	GR	C6d	D	Flake	Unretouch blank		0	18.51	16.11	10.93	Plain	7.75	12.48		3	Subcentripetal	Expanding	Triangular
	GR	C6d	D	Flake	Unretouch blank		0	14.57	23.33	4.06	Plain	10.57	3.97				Expanding	Triangular
	GR	C6d	D	Flake	Unretouch blank		0	22.84	19.12	5.65	Plain	5.96	1.94
	GR	C6d	D	Blade	Unretouch blank		0	21.39	13.49	4.41	Plain	6.69	3.01		2	Unidirectional	Parallel	Triangular
	GR	C6d	D	Blade	Unretouch blank		0	19.46	10.67	3.45	Plain	5.68	2.1		3	Unidirectional	Parallel	Triangular
	GR	C6d	D	Blade	Unretouch blank		0	17.75	11.48	2.75	Broken				3	Unidirectional convergent	Parallel	Triangular
